# Supplementary material for: Triptonide Suppresses AML via PI3K/AKT Signaling: A Network Pharmacology Approach Validated by Molecular Docking and Experimental Studies
Source: Curr Issues Mol Biol. 2026 Feb 24;48(3):239. doi: 10.3390/cimb48030239 (PMC13025876; doi:10.3390/cimb48030239)
Supplement: Supplementary file 1 [file cimb-48-00239-s001.zip]

Archive with 3 entries (2 files):
- cimb-4096056-supplementary/
- cimb-4096056-supplementary/Supplementary material .xlsx
- cimb-4096056-supplementary/Supplementary material.pdf
