# Supplementary material for: Triptonide Suppresses AML via PI3K/AKT Signaling: A Network Pharmacology Approach Validated by Molecular Docking and Experimental Studies
Source: Curr Issues Mol Biol. 2026 Feb 24;48(3):239. doi: 10.3390/cimb48030239 (PMC13025876; doi:10.3390/cimb48030239)
Supplement: Supplementary file 1 [file cimb-48-00239-s001.zip › cimb-4096056-supplementary/Supplementary material .xlsx]

## Sheet: Targets of triptonide(327)
Table S1. TN Targets
No.	Gene	No.	Gene	No.	Gene	No.	Gene	No.	Gene	No.	Gene	No.	Gene
1	ABL1	51	C1S	101	ELANE	151	HDAC6	201	MMP3	251	PNMT	301	SULT1A1
2	ABO	52	CA1	102	EPHB4	152	HDAC8	202	MMP7	252	PNP	302	SULT1E1
3	ACADM	53	CA2	103	EPHX2	153	HEXB	203	MMP8	253	PPARA	303	SULT2A1
4	ACP3	54	CASP1	104	ERBB2	154	HINT1	204	MMP9	254	PPARD	304	SULT2B1
5	ADAM17	55	CASP3	105	ERBB4	155	HMGCR	205	MTAP	255	PPARG	305	SYK
6	ADAM33	56	CASP8	106	ERI1	156	HNF4G	206	NDST1	256	PPIA	306	TAP1
7	ADH1C	57	CBR1	107	ESR1	157	HNMT	207	NFKBIA	257	PPP1CC	307	TEK
8	ADH5	58	CBS	108	ESR2	158	HPRT1	208	NME2	258	PPP2CA	308	TERT
9	ADK	59	CCNA2	109	ESRRA	159	HRAS	209	NMNAT3	259	PPP5C	309	TGFB2
10	ADORA1	60	CCNB1	110	ESRRG	160	HSD11B1	210	NOS2	260	PRKACA	310	TGFBR1
11	ADORA2A	61	CCNB2	111	EWS-Fli1	161	HSD11B2	211	NOS3	261	PRKCQ	311	TGM3
12	ADORA2B	62	CCNB3	112	F10	162	HSD17B1	212	NQO1	262	PROCR	312	THRA
13	ADORA3	63	CDA	113	F11	163	HSP90AA1	213	NQO2	263	PTGS1	313	THRB
14	ADRA1D	64	CDC42	114	F2	164	HSP90AB1	214	NR1H2	264	PTGS2	314	TOP2A
15	AHCY	65	CDK1	115	F2RL1	165	HSPA8	215	NR1H3	265	PTPN1	315	TPSB2
16	AK1	66	CDK2	116	F7	166	IARS	216	NR1H4	266	PTPN11	316	TRAPPC3
17	AKR1B1	67	CDK5	117	FABP3	167	IGF1	217	NR1I2	267	PYGL	317	TRDMT1
18	AKR1C1	68	CDK5R1	118	FABP4	168	IGF1R	218	NR3C1	268	RAB5A	318	TTPA
19	AKR1C2	69	CDK6	119	FABP6	169	IGLV2-8	219	NR3C2	269	RAB9A	319	TTR
20	AKR1C3	70	CDK7	120	FABP7	170	IL2	220	NT5M	270	RAC1	320	TYMS
21	AKT1	71	CES1	121	FDFT1	171	IMPDH1	221	OAT	271	RAC2	321	UCK2
22	AKT2	72	CFB	122	FDPS	172	IMPDH2	222	OPRD1	272	RAN	322	VAV1
23	ALB	73	CFD	123	FECH	173	INSR	223	OPRK1	273	RAP2A	323	VDR
24	ALOX12	74	CHEK1	124	FGFR1	174	ITGAL	224	OTC	274	RARA	324	WARS1
25	AMD1	75	CHIT1	125	FGFR2	175	ITK	225	P2RX3	275	RARB	325	WAS
26	AMY1A	76	CLEC4M	126	FGG	176	JAK2	226	PADI4	276	RARG	326	XIAP
27	AMY1B	77	CLK1	127	FKBP1A	177	JAK3	227	PAH	277	RBP4	327	ZAP70
28	AMY1C	78	CRABP2	128	FKBP3	178	KAT2B	228	PAPSS1	278	RELA
29	AMY2A	79	CTNNA1	129	FNTA	179	KCNA3	229	PARP1	279	REN
30	ANG	80	CTSB	130	FOLH1	180	KDR	230	PCK1	280	RFK
31	ANXA5	81	CTSF	131	G6PD	181	KIF11	231	PCSK7	281	RHOA
32	APAF1	82	CTSK	132	GART	182	KIT	232	PCTP	282	RNASE2
33	APOA2	83	CTSS	133	GC	183	LCK	233	PDE3B	283	RND3
34	APRT	84	CYP19A1	134	GCK	184	LCN2	234	PDE4B	284	RORA
35	AR	85	CYP2C8	135	GLO1	185	LTA4H	235	PDE4D	285	RXRA
36	ARG1	86	CYP2C9	136	GMPR	186	LYZ	236	PDE5A	286	RXRB
37	ARL5A	87	DAPK1	137	GP1BA	187	MAOB	237	PDK2	287	S100A9
38	Arl5b	88	DCK	138	GPI	188	MAP2K1	238	PDPK1	288	SCN9A
39	ATIC	89	DCPS	139	GSK3B	189	MAPK1	239	Pfkfb1	289	SDS
40	ATP2A1	90	DDX39B	140	GSR	190	MAPK10	240	PGF	290	SEC14L2
41	AURKA	91	DHFR	141	GSTA1	191	MAPK14	241	PGR	291	SELE
42	BACE1	92	DHODH	142	GSTA3	192	MAPK8	242	PIK3CG	292	SERPINA1
43	BCAT2	93	DPEP1	143	GSTM1	193	MAPKAPK2	243	PIK3R1	293	SETD7
44	BCHE	94	DPP4	144	GSTM2	194	MDM2	244	PIM1	294	SHBG
45	BCL2L1	95	DTYMK	145	GSTP1	195	MET	245	PITPNA	295	SHMT1
46	BHMT	96	DUSP6	146	GSTT2B	196	MIF	246	PKLR	296	SOD2
47	BIRC7	97	DUT	147	GSTZ1	197	MME	247	PLA2G10	297	SORD
48	BMP2	98	EDNRB	148	HADH	198	MMP12	248	PLA2G2A	298	SRC
49	BST1	99	EGFR	149	HCK	199	MMP13	249	PLEKHA4	299	STAT1
50	BTK	100	EIF4E	150	HDAC1	200	MMP2	250	PLK1	300	STS

## Sheet: Targets of AML(1668)
Table S2. AML targets
No.	Gene	No.	Gene	No.	Gene	No.	Gene	No.	Gene	No.	Gene
1	CEBPA	51	BAX	101	MTOR	151	BIRC5	201	NFKBIA	251	FCGR3A
2	FLT3	52	PTEN	102	SRC	152	CDK6	202	ESR1	252	CDH1
3	RUNX1	53	MPO	103	RAF1	153	RELA	203	PDCD1	253	EGF
4	TP53	54	TEK	104	STAT1	154	CCL2	204	ITGB2	254	IRF1
5	NPM1	55	PDGFRA	105	CASP8	155	RAD51	205	CYP3A4	255	CRKL
6	KIT	56	MECOM	106	LYN	156	ADA	206	ITGB1	256	SLC19A1
7	GATA2	57	PDGFRB	107	EP300	157	TOP1	207	CYP1A1	257	NR3C1
8	ABL1	58	MYH11	108	XPO1	158	FLT1	208	FOXP3	258	PIK3R1
9	KMT2A	59	CCND1	109	CYCS	159	ITGAX	209	EIF4EBP1	259	BRD4
10	NRAS	60	FGFR1	110	MME	160	CD8A	210	FLI1	260	ENG
11	KRAS	61	TCF3	111	EZH2	161	GZMB	211	TLR2	261	KDM1A
12	ETV6	62	NOTCH1	112	CD4	162	FOXO3	212	PLAT	262	CHUK
13	TERT	63	STAT5A	113	PIK3CG	163	ERBB2	213	PRF1	263	CD247
14	DNMT3A	64	PBX1	114	CDKN1B	164	CTCF	214	RB1	264	IL6R
15	JAK2	65	IFNG	115	PIK3CA	165	IL6ST	215	PIM1	265	CCNB1
16	PTPN11	66	CASP3	116	TRAF3	166	GRB2	216	HCK	266	ALK
17	BCR	67	IL10	117	TLR4	167	BRCA1	217	CAT	267	ERCC2
18	IDH1	68	KITLG	118	CD19	168	ZAP70	218	PPARG	268	PTK2B
19	CSF3R	69	ANPEP	119	PARP1	169	GATA3	219	ITGA2B	269	APAF1
20	HRAS	70	CSF1R	120	MAP2K1	170	PTPN6	220	ARHGAP26	270	NTRK1
21	IDH2	71	AKT1	121	ANXA5	171	CCND2	221	G6PD	271	DHFR
22	WT1	72	SETD2	122	MMP9	172	GSTP1	222	TPMT	272	RXRA
23	TET2	73	IL1B	123	XIAP	173	PLCG2	223	MSH2	273	MYCN
24	RANBP2	74	MYD88	124	CASP9	174	NQO1	224	ACTB	274	GLI1
25	STAT3	75	VEGFA	125	DNMT1	175	HLA-DRB1	225	AXL	275	LEP
26	PML	76	CALR	126	CTNNB1	176	ITGAL	226	DNMT3B	276	HMOX1
27	RARA	77	MDM2	127	LEF1	177	CCR5	227	ERBB3	277	NR1H2
28	JAK1	78	EPOR	128	CDK4	178	MAPK14	228	TBK1	278	SOS1
29	GATA1	79	IL7R	129	RUNX2	179	TGFB1	229	TNFRSF10B	279	HDAC2
30	NBN	80	BCL2L1	130	PTPRC	180	FES	230	F2	280	IGF1R
31	CBL	81	BRCA2	131	ALB	181	ACE	231	PIK3CD	281	RPS19
32	STAT5B	82	ITGAM	132	ERG	182	FOS	232	IKBKG	282	APOE
33	PAX5	83	MAPK1	133	CREB1	183	MAPK3	233	AURKA	283	CDK9
34	MYC	84	ABCC1	134	CTLA4	184	ITGB3	234	RPS6KB1	284	CD27
35	IKZF1	85	ABCG2	135	LCK	185	NFKB1	235	IL1RN	285	BIRC3
36	IL6	86	ELANE	136	BCL6	186	CD22	236	GAPDH	286	BLM
37	CBFB	87	JUN	137	IL2RA	187	KDR	237	ITGA4	287	SERPINC1
38	NF1	88	TLR3	138	CD40	188	TYMS	238	PROM1	288	CCND3
39	BRAF	89	MTHFR	139	SYK	189	CD44	239	CD28	289	IL2RB
40	JAK3	90	SH2B3	140	HDAC9	190	TNFRSF1A	240	FTO	290	AURKB
41	CDKN2A	91	CD14	141	MAPK8	191	THBD	241	ETS1	291	STAT2
42	MCL1	92	CXCR4	142	BTK	192	CD36	242	FN1	292	CDH2
43	ATM	93	PRKAR1A	143	TFRC	193	HIF1A	243	EIF4E	293	MAPK10
44	MPL	94	IL4	144	EGFR	194	LIFR	244	CD40LG	294	HPRT1
45	CREBBP	95	ICAM1	145	FASLG	195	VHL	245	CHEK1	295	P2RX7
46	FANCD2	96	CHEK2	146	CDK2	196	CD79A	246	DDX3X	296	LIG4
47	ABCB1	97	CDKN1A	147	CPT2	197	HSP90AA1	247	SIRT1	297	WEE1
48	TNF	98	CD38	148	FANCA	198	HDAC1	248	RPL5	298	KLF4
49	BCL2	99	NCAM1	149	FANCC	199	B2M	249	PLK1	299	CFTR
50	MYB	100	FAS	150	LPIN1	200	CDK1	250	NLRP3	300	MDM4
301	JAG1	351	THRA	401	TLR7	451	KNG1	501	XDH	551	TLR1
302	DIABLO	352	ALDH1A1	402	TYK2	452	SMARCB1	502	VIM	552	TCF4
303	HMGB1	353	RPA1	403	TTR	453	ISG15	503	HDAC4	553	MRE11
304	ALDH2	354	ALOX5	404	HADHA	454	PCNA	504	VEGFC	554	DUSP6
305	IKBKB	355	HSPA8	405	EDN1	455	IDO1	505	ITK	555	ARG1
306	PIK3CB	356	SIN3A	406	PTGS1	456	TNNI3	506	PTPN22	556	PRKN
307	ASS1	357	SHH	407	CYP27B1	457	BID	507	TNNT2	557	PDGFB
308	FOXO1	358	VCAM1	408	FGFR3	458	ERCC1	508	RIGI	558	SCN1A
309	RPL11	359	CARD11	409	IFIH1	459	WRN	509	TLR5	559	RAD50
310	BECN1	360	ASNS	410	REL	460	IL2RG	510	CTSB	560	RIT1
311	MSH6	361	FCGR2A	411	ANGPT2	461	ABCA3	511	TCF7L2	561	CLEC7A
312	KDM6A	362	SUMO1	412	MAP2K2	462	CD59	512	SDHA	562	APOA1
313	MTAP	363	SCARB1	413	BUB1B	463	SLC20A2	513	ENO2	563	LIPA
314	POU5F1	364	IL1R1	414	CD46	464	PLCG1	514	NT5E	564	MERTK
315	SMARCA4	365	ANXA2	415	FADD	465	FANCL	515	TGFA	565	MGMT
316	REN	366	HDAC3	416	MS4A1	466	LMNA	516	CD79B	566	IFNGR1
317	ERCC6	367	SLC2A1	417	ANGPT1	467	FBN1	517	ABCB4	567	EDNRB
318	F5	368	UBE2I	418	PTHLH	468	ACP5	518	MET	568	BARD1
319	NOTCH3	369	CASP2	419	NCOA3	469	EPCAM	519	LBR	569	EIF2AK3
320	TF	370	PTK2	420	UBA1	470	ADH5	520	IGF2	570	PRKDC
321	MLH1	371	MMUT	421	MMP3	471	ERBB4	521	ATF2	571	SQSTM1
322	IGF1	372	C3	422	SMPD1	472	CTNNA1	522	HSPA5	572	IFNAR1
323	LPL	373	ZEB1	423	ATRX	473	ATR	523	PLAU	573	FHL2
324	INS	374	EHMT2	424	CXCR2	474	PIK3R2	524	CR2	574	HSPB1
325	HGF	375	PRKCB	425	NRP1	475	SERPINA1	525	PRKCQ	575	LOX
326	ACE2	376	NOS3	426	CASP10	476	TNFRSF1B	526	ADRB2	576	GGT1
327	PRMT5	377	NTRK3	427	TNFAIP3	477	PRKCA	527	JUP	577	XPC
328	RASA1	378	FYN	428	PIN1	478	TNFSF11	528	STAT6	578	KRT18
329	SOD1	379	CP	429	RHOA	479	MYLK	529	F13A1	579	FCGR2B
330	BIRC2	380	BLNK	430	PMS2	480	GLS	530	HSPD1	580	RET
331	DICER1	381	VDR	431	CYP2D6	481	RAC2	531	IRF7	581	GLI3
332	SMC1A	382	AKT2	432	BRIP1	482	BDNF	532	YAP1	582	DAPK1
333	CASP1	383	RARG	433	WAS	483	ROR1	533	AKT3	583	DDIT3
334	PTGS2	384	GP1BA	434	MMP8	484	CYBB	534	NOTCH2	584	SLC6A4
335	DKC1	385	CDC25A	435	NFE2L2	485	PLCB1	535	PON1	585	PLA2G7
336	HDAC6	386	FER	436	MUC1	486	POMC	536	NFKB2	586	RIPK1
337	VWF	387	MIF	437	MAPK9	487	TNFRSF17	537	ATP7A	587	F2R
338	ABCC2	388	CFH	438	SOD2	488	ATF4	538	IGFBP7	588	FURIN
339	NOS2	389	EIF2AK2	439	GLI2	489	C5	539	HNRNPA1	589	ENTPD1
340	CD55	390	MBL2	440	PIK3C2A	490	CFI	540	DPP4	590	DGKE
341	LEPR	391	KAT2B	441	ACHE	491	PLG	541	TRAF6	591	AGER
342	SMC3	392	NOD2	442	MTR	492	ADORA2A	542	TNFRSF13B	592	IRAK1
343	RARB	393	TOP2A	443	PTCH1	493	ALAS2	543	PRKACA	593	HMGCR
344	KDM3B	394	NT5C2	444	MMP1	494	BUB1	544	TLR8	594	HADHB
345	AR	395	CBS	445	TSC1	495	FKBP5	545	CASP7	595	TGFBR2
346	PRKCD	396	TNFRSF11B	446	GBA1	496	GSN	546	SLC29A1	596	IL4R
347	APC	397	ITGA5	447	POLG	497	APOB	547	APP	597	NEU1
348	SERPINE1	398	PNP	448	ADIPOQ	498	BUB3	548	IGFBP3	598	LDLR
349	FECH	399	PTPN1	449	MMP2	499	UROD	549	HSPA1A	599	NGF
350	CAV1	400	ADAMTS13	450	GSK3B	500	AGTR1	550	ADAM10	600	SH2D1A
601	HDAC8	651	CDC25C	701	GJA1	751	ENO1	801	MMP7	851	HSP90AB1
602	PRKG1	652	COL18A1	702	UBE3A	752	RASGRP1	802	HUWE1	852	FTH1
603	RALA	653	PSMB8	703	HSPG2	753	PRKAA1	803	F9	853	ABCA1
604	CTSL	654	RRAS2	704	LRP1	754	CTSD	804	KCNH1	854	ITPA
605	IRAK4	655	RPSA	705	POLD1	755	IGF2R	805	CDC73	855	MSN
606	STK11	656	OPRM1	706	ITGA6	756	LMNB1	806	PPM1D	856	MAPK7
607	PLA2G2A	657	LDHA	707	PDE4D	757	CSF2RB	807	ATP2A2	857	GPHN
608	BAP1	658	INSR	708	C1S	758	IRAK3	808	CASK	858	GABBR1
609	TSC2	659	CAMK2G	709	COMT	759	NR3C2	809	BMPR2	859	PCCA
610	CYLD	660	CNR1	710	PPP1CA	760	CYP1B1	810	TFAP2A	860	MCM4
611	USP7	661	HK2	711	FGR	761	DYRK1A	811	IL5RA	861	NR5A1
612	RAC1	662	ODC1	712	CD81	762	CCNE1	812	MAP3K5	862	EZR
613	F10	663	PTS	713	ATP1B1	763	EPHB4	813	GNB3	863	HEXB
614	FGA	664	ANXA1	714	TNK2	764	F8	814	ITGAV	864	THRB
615	ADRB1	665	CFB	715	PEBP1	765	USP9X	815	MECP2	865	GLUL
616	ADAM17	666	NAMPT	716	NCF2	766	ROCK1	816	SYP	866	PKD1
617	PRPS1	667	F12	717	ZEB2	767	FEN1	817	ACTA1	867	AHCY
618	AK2	668	AHR	718	BCHE	768	CETP	818	CDC42	868	FTL
619	CYBA	669	WNT5A	719	HSF1	769	SLC25A13	819	EPAS1	869	CHAT
620	DSP	670	PLA2G4A	720	TGM2	770	MCM7	820	EPHA3	870	MALT1
621	UGT1A1	671	RPS6KA1	721	MAPT	771	EDNRA	821	ASAH1	871	CSNK1A1
622	MYH9	672	TMPO	722	TGFBR1	772	SLC4A1	822	KDM5C	872	RYR2
623	ATP7B	673	FGFR2	723	KCNH2	773	GRN	823	GNAS	873	LRP2
624	GFAP	674	ABCC8	724	PPARGC1A	774	ACACA	824	COL4A2	874	ERN1
625	DDR1	675	TGFB2	725	CLU	775	IFNAR2	825	PRDX2	875	P4HB
626	CASP6	676	LRP6	726	LYZ	776	POLB	826	ERCC3	876	COL4A1
627	LIG1	677	GSR	727	ACTA2	777	ITCH	827	BMP7	877	NMNAT1
628	TMPRSS2	678	NCF4	728	PRMT1	778	TNFRSF11A	828	TUBB	878	MCM2
629	GDNF	679	AIFM1	729	SDHB	779	MAPK12	829	ATF6	879	TRPV1
630	MST1R	680	MVK	730	YY1	780	TBXAS1	830	STS	880	COL5A1
631	AGT	681	NKX2-1	731	MAG	781	CTBP1	831	PDPK1	881	CDK12
632	PLA2G6	682	SMAD4	732	ABCC6	782	APRT	832	GHR	882	CSNK2A2
633	TGIF1	683	MAPKAPK2	733	RRM1	783	SLC9A1	833	AXIN2	883	EPHX2
634	OGG1	684	SEMA4D	734	NFATC2	784	POLA1	834	VCL	884	PARK7
635	PRKCE	685	HNF1A	735	KRT8	785	PRKCH	835	DPYD	885	DLST
636	MMP13	686	MAP3K7	736	HTR2A	786	LTA4H	836	ACADM	886	HTRA2
637	CSNK2A1	687	SMAD2	737	CCN2	787	PSEN1	837	GPX4	887	SEMA3A
638	EIF4G1	688	PTPN2	738	CALCRL	788	F7	838	LRP5	888	FGF23
639	RYR1	689	TP63	739	CYP24A1	789	GSK3A	839	SLCO1B1	889	GPI
640	SMAD3	690	TAP1	740	IRS1	790	SCNN1A	840	BMP2	890	PKLR
641	FLNA	691	FLT4	741	PC	791	FGB	841	PSEN2	891	MAD1L1
642	SLC9A3	692	KAT5	742	CDK5	792	SCN5A	842	BMP4	892	CYP19A1
643	COL1A1	693	PSMB9	743	PTPRJ	793	ALDH1A2	843	MAX	893	LCAT
644	FAH	694	NPC1	744	FPR1	794	CDH5	844	GNAQ	894	PPP1CB
645	MEF2C	695	PCCB	745	GJB1	795	TCF12	845	PRKCI	895	NTN1
646	STAT4	696	NOS1	746	GUSB	796	RAB7A	846	MC1R	896	PKM
647	SLC22A5	697	EPHB2	747	TPO	797	MMP12	847	HSPA9	897	SNCA
648	TTN	698	MASP2	748	NR4A1	798	SREBF1	848	SCN9A	898	WNT1
649	GATA4	699	ABCB11	749	AFP	799	SPARC	849	PRDX1	899	RRM2B
650	SERPING1	700	DDC	750	SGK1	800	SKI	850	SMARCA2	900	PTGER2
901	OAT	951	PDK1	1001	SCN2A	1051	HSD17B4	1101	SSTR2	1151	CD3E
902	PRDX6	952	AKR1C3	1002	DES	1052	TPM3	1102	ALPL	1152	SLC12A3
903	CAPN1	953	CAPN2	1003	ACVRL1	1053	FSHR	1103	FAP	1153	FZD4
904	ADORA1	954	FBP1	1004	SLC11A1	1054	KLK3	1104	TRPV6	1154	VLDLR
905	FGF1	955	MITF	1005	MYH6	1055	UBE2N	1105	KLK1	1155	YWHAE
906	NFATC1	956	EXT1	1006	RRM2	1056	DAG1	1106	ACAT1	1156	GRIN2B
907	ALDOA	957	EIF4A1	1007	SERPINI1	1057	PIK3C3	1107	ITPR1	1157	DBH
908	COX4I1	958	EDN3	1008	TPI1	1058	HSP90B1	1108	TAOK1	1158	NRG1
909	SERPINH1	959	UCHL1	1009	NEDD4	1059	DNM1L	1109	STK4	1159	ROR2
910	UQCRFS1	960	PRNP	1010	TAB2	1060	IHH	1110	SPTLC1	1160	NR1H3
911	ATP1A3	961	SPRY2	1011	AQP1	1061	SMO	1111	CHD1	1161	CAMKK2
912	NR0B1	962	LAMC2	1012	TYRO3	1062	LRRK2	1112	RORA	1162	FDPS
913	RPS6KA2	963	CPT1A	1013	HMGCS2	1063	SPTBN1	1113	MUSK	1163	TPM1
914	IRF5	964	TGFB3	1014	GYS1	1064	P2RY1	1114	SRPK1	1164	CAMK4
915	BLK	965	CHRM3	1015	PAFAH1B1	1065	UCP2	1115	EEF1A2	1165	GRK6
916	FGF10	966	CA2	1016	PNKP	1066	MARK3	1116	SLC25A4	1166	FZD6
917	FGFR4	967	MAP3K1	1017	POR	1067	IMPDH2	1117	MYBPC3	1167	SLC12A1
918	HADH	968	TH	1018	ESR2	1068	ENPP1	1118	USP8	1168	SIAH1
919	VCP	969	MAP3K11	1019	RFC1	1069	CARM1	1119	CES1	1169	CDC25B
920	GSS	970	COL4A3	1020	GLUD1	1070	SIRT2	1120	KIF11	1170	CALCR
921	DNM2	971	PROC	1021	SIK1	1071	BMPR1A	1121	VCAN	1171	FUCA1
922	FASN	972	PDHA1	1022	ABCD1	1072	KRT5	1122	IDE	1172	MAN1B1
923	KAT2A	973	PTGDR	1023	HDAC5	1073	PDE3A	1123	DCN	1173	ECE1
924	HCFC1	974	TALDO1	1024	TYR	1074	AQP5	1124	AXIN1	1174	NCF1
925	ALDH7A1	975	MAP2K3	1025	PI4KB	1075	SPTAN1	1125	RAB27A	1175	CYP2A6
926	CASR	976	TBP	1026	RIPK2	1076	TYMP	1126	KRT1	1176	BACE1
927	TPT1	977	EEF2	1027	KEAP1	1077	ITGB4	1127	PCK1	1177	DPYSL2
928	GALT	978	HNRNPA2B1	1028	PRKACB	1078	BIN1	1128	FAAH	1178	TYRP1
929	FLNB	979	CD3D	1029	CACNA1G	1079	HNF4A	1129	PGK1	1179	AURKC
930	INPPL1	980	MYOD1	1030	TBXA2R	1080	C2	1130	DDB2	1180	CDK8
931	ACTG1	981	CSPG4	1031	PAK1	1081	SLC2A4	1131	ITGA7	1181	CTPS1
932	PRKAB1	982	KCNQ1	1032	PHGDH	1082	ACLY	1132	AVPR2	1182	CTSA
933	PTGER4	983	GLA	1033	HEXA	1083	ALDH18A1	1133	ARSA	1183	CA9
934	GFRA1	984	PCK2	1034	HDAC7	1084	FOLR1	1134	CTSK	1184	CACNA1B
935	AQP2	985	SCN8A	1035	PRKD1	1085	PTPRO	1135	DIAPH1	1185	MDH2
936	RXRB	986	MASP1	1036	MYLK2	1086	SLC40A1	1136	RHO	1186	ARHGEF1
937	CASP4	987	NTRK2	1037	TUBG1	1087	YES1	1137	RPS6KA5	1187	ADCY1
938	DDB1	988	PITX2	1038	HTR1A	1088	GNAI1	1138	SLC1A2	1188	SLC1A3
939	ITGA3	989	NR1H4	1039	MYH7	1089	YWHAQ	1139	DLL4	1189	ADK
940	GUCY2D	990	LPAR1	1040	CYP17A1	1090	COL1A2	1140	ATP5F1A	1190	SLC6A2
941	CPS1	991	MMP14	1041	CSNK2B	1091	GRK2	1141	RDX	1191	GLB1
942	RBPJ	992	IL17RA	1042	GRIA4	1092	MSTN	1142	WNK1	1192	ADSL
943	PLK4	993	PRKAA2	1043	MAP2K4	1093	EPHA7	1143	SLC2A3	1193	CAMK2D
944	NF2	994	CFL1	1044	KCNN4	1094	AK1	1144	IMPDH1	1194	PDXK
945	TNC	995	ACO2	1045	CTSC	1095	NOTCH4	1145	PAK2	1195	VKORC1
946	PSAP	996	NECTIN1	1046	STIM1	1096	AKR1B1	1146	IL1R2	1196	CUL3
947	CSK	997	SIRT3	1047	AP2M1	1097	EGLN1	1147	COL3A1	1197	TDO2
948	YWHAZ	998	PRKCZ	1048	PFKM	1098	SLC25A12	1148	ST3GAL5	1198	EFNB1
949	NGFR	999	TRPV4	1049	MAP4K2	1099	PPP2CA	1149	PTPRA	1199	YWHAH
950	ARHGEF2	1000	CYP2C8	1050	PGD	1100	PGR	1150	TARDBP	1200	RPS6KA3
1201	PYGL	1251	GNA11	1301	TOR1A	1351	CAMK2B	1401	TUBB1	1451	FOXA2
1202	GOT2	1252	RHEB	1302	SYNGAP1	1352	AGA	1402	PPP2R5D	1452	GABBR2
1203	C1QA	1253	GLDC	1303	CD3G	1353	TPM2	1403	TSHR	1453	DMPK
1204	PAX2	1254	PTH1R	1304	WARS1	1354	PAX6	1404	YWHAG	1454	AKR1C4
1205	GRIN1	1255	SLC16A1	1305	NCSTN	1355	SLC6A1	1405	PRKCG	1455	FZD2
1206	TUBB3	1256	CHRM2	1306	DCC	1356	CTH	1406	FOLH1	1456	ALDH3A2
1207	POLH	1257	PLCB3	1307	CLDN1	1357	CACNA1A	1407	PCYT1A	1457	SMAD9
1208	GNAO1	1258	EPHA2	1308	GRM7	1358	SLC4A4	1408	PLOD3	1458	MYL2
1209	HMGA1	1259	CHRNA1	1309	SCN10A	1359	ADCY3	1409	ENO3	1459	LAMB1
1210	ESRRB	1260	ATP2A1	1310	SYT1	1360	LIMK1	1410	PDE8B	1460	GABRB3
1211	MAP2K6	1261	PIKFYVE	1311	PINK1	1361	CSNK1E	1411	GPC3	1461	ALDH1A3
1212	STXBP1	1262	PRLR	1312	MAPK13	1362	LAMB2	1412	CHRNA2	1462	CACNA1D
1213	OTX2	1263	MAPK11	1313	SLC5A1	1363	TRPC3	1413	GALK1	1463	PRKAG1
1214	LDHB	1264	GP9	1314	PAX3	1364	DLG4	1414	NPR1	1464	NR2F2
1215	GAD1	1265	EPHA4	1315	ACSL1	1365	SIGMAR1	1415	LAT	1465	IMPA1
1216	FZD1	1266	KRT14	1316	ROS1	1366	QDPR	1416	GRM1	1466	GRIK2
1217	LAMB3	1267	PAK3	1317	ACVR1B	1367	FMO3	1417	KCNQ3	1467	PGM1
1218	CAD	1268	FST	1318	ARSB	1368	ACTN4	1418	ST14	1468	TUBB4A
1219	EPB41	1269	CYSLTR2	1319	PKN2	1369	SHMT2	1419	ARHGDIA	1469	TBRS
1220	MAOA	1270	CYP11B2	1320	PRKAG2	1370	NDUFS3	1420	PRKAR1B	1470	HESJAS
1221	ROCK2	1271	SLC12A6	1321	ACVR1	1371	SORD	1421	LAMA1	1471	TRP53
1222	NDUFS7	1272	UMPS	1322	GFPT1	1372	IDS	1422	PTPRS	1472	CSF2
1223	GANAB	1273	SMAD6	1323	MAT1A	1373	CRYAB	1423	GRIN2D	1473	AGRN
1224	WNT4	1274	CACNA1C	1324	GRIA2	1374	ADRA1A	1424	EPHB3	1474	CEBPD
1225	CENPE	1275	PAH	1325	BMPR1B	1375	GRIA3	1425	CA4	1475	CTSH
1226	GCK	1276	GRIA1	1326	SLC18A2	1376	PLD2	1426	DHCR7	1476	TNFSF10
1227	GSTM3	1277	PTGER3	1327	MC4R	1377	ATP6V1B2	1427	FGF8	1477	H2AX
1228	TAF1	1278	NTF4	1328	RACGAP1	1378	NR4A2	1428	SPR	1478	CCNA2
1229	GHSR	1279	C1R	1329	DCTN1	1379	SLC12A2	1429	CASP14	1479	MKI67
1230	HPGD	1280	DLAT	1330	PDHB	1380	WNT3	1430	ENPEP	1480	GADD45A
1231	BMP1	1281	YWHAB	1331	TRPA1	1381	PCSK1	1431	MAP4K4	1481	BCL2L11
1232	WNT10B	1282	NEK2	1332	PPP2R1B	1382	WNT7A	1432	STT3A	1482	TXNIP
1233	LIPE	1283	CACNA1E	1333	TUBA1A	1383	ACVR2A	1433	EEF2K	1483	CXCL8
1234	FH	1284	KCNB1	1334	AMHR2	1384	DNM1	1434	EPHA1	1484	PRC1
1235	FBLN5	1285	PDX1	1335	SCD	1385	CDH11	1435	CAMK2A	1485	GADD45B
1236	CACNA2D1	1286	SNAP25	1336	PKN1	1386	ACVR2B	1436	PDE2A	1486	F3
1237	ATP1A1	1287	KDM4B	1337	GATA6	1387	THBS2	1437	SGPL1	1487	SFN
1238	LNPEP	1288	PDP1	1338	SERPIND1	1388	KCNJ2	1438	CIT	1488	BBC3
1239	KLKB1	1289	TGFBR3	1339	CACNB4	1389	PPP2R1A	1439	PSAT1	1489	TNFRSF10A
1240	PFN1	1290	CHN1	1340	ACTN2	1390	ADCY5	1440	GRIN2A	1490	INSIG1
1241	LSS	1291	SLC2A2	1341	NPR2	1391	PPIB	1441	CA12	1491	GPX3
1242	CA1	1292	WNT3A	1342	PLD1	1392	NOG	1442	KCNK9	1492	PMAIP1
1243	SUCLA2	1293	HSD17B10	1343	ACTN1	1393	ARAF	1443	ALDOB	1493	CFLAR
1244	PTPN12	1294	ADAM9	1344	ABAT	1394	CSNK1D	1444	CSTB	1494	IFITM1
1245	DLD	1295	ADCY6	1345	TGFBI	1395	TUBA4A	1445	SLC5A2	1495	GSTM1
1246	POLE	1296	GNAI2	1346	LOXL2	1396	CDC7	1446	SLC6A9	1496	GDF15
1247	PTK6	1297	PPP3CA	1347	ACAN	1397	SLC11A2	1447	UNG	1497	PMP22
1248	PI4KA	1298	HK1	1348	OGDH	1398	ACOX1	1448	CDH3	1498	CENPF
1249	NRXN1	1299	FKBP1A	1349	EPHB1	1399	TEAD1	1449	GPD2	1499	SP1
1250	PTGIR	1300	GCH1	1350	HSD11B1	1400	COL2A1	1450	GCGR	1500	CD274
1501	SERPINB2	1551	ABCC4	1601	EGFL6	1651	NFAT5
1502	XRCC5	1552	RRAS	1602	DLGAP5	1652	POSTN
1503	IL2	1553	GPNMB	1603	FOXA1	1653	RASSF2
1504	CDKN2B	1554	GPX1	1604	MAD2L1	1654	BGLAP
1505	IGFBP5	1555	BST2	1605	S100A9	1655	GBP1
1506	ABCC3	1556	SOX2	1606	CCL5	1656	TRIM38
1507	BAD	1557	LITAF	1607	DEPDC1	1657	ZMYND8
1508	MCM5	1558	MAP1LC3B	1608	CLGN	1658	CENPA
1509	ATF3	1559	CHI3L1	1609	HNRNPD	1659	CITED2
1510	XBP1	1560	MYBL2	1610	MLKL	1660	MTHFD2
1511	BTG2	1561	IFIT3	1611	KIF2C	1661	PKP2
1512	THBS1	1562	RHOB	1612	IL18	1662	ZWINT
1513	IL12B	1563	FADS2	1613	CGB3	1663	SULF1
1514	EFEMP1	1564	TK1	1614	MATN2	1664	RGCC
1515	DDIT4	1565	EPO	1615	SAT1	1665	DIAPH3
1516	BAK1	1566	CEACAM1	1616	ATG5	1666	IRX4
1517	OCLN	1567	CCNB2	1617	PPARD	1667	CCN4
1518	E2F1	1568	XRCC6	1618	DKK1	1668	PHLDA2
1519	GCLC	1569	ID1	1619	APOD
1520	LUM	1570	HBEGF	1620	CRISPLD2
1521	NPPB	1571	HSPA1B	1621	CCL3
1522	CCNG1	1572	XRCC1	1622	SLC20A1
1523	IFI6	1573	ANTXR1	1623	HAS2
1524	SNAI2	1574	IFIT1	1624	SLC22A18
1525	PPP1R15A	1575	SRXN1	1625	TP53I3
1526	BIK	1576	NANOG	1626	EIF5A
1527	TNFSF9	1577	IER3	1627	BNC2
1528	PLK2	1578	MBP	1628	NUSAP1
1529	ZMAT3	1579	H4C3	1629	COL6A3
1530	PECAM1	1580	DUSP1	1630	P4HA1
1531	EGR1	1581	FDFT1	1631	TRIB1
1532	UBE2C	1582	HMGB2	1632	IGFBP4
1533	PTTG1	1583	PCSK9	1633	H2BC5
1534	CCNG2	1584	KLF2	1634	SDC4
1535	TIMP1	1585	DIO2	1635	ITGB5
1536	KRT19	1586	MFGE8	1636	UHRF1
1537	DNAJB1	1587	RFC3	1637	IL12A
1538	CEBPB	1588	CDKN3	1638	AMIGO2
1539	DUSP10	1589	CCL20	1639	SAMHD1
1540	BNIP3	1590	ATF5	1640	TFPI2
1541	TJP1	1591	SLC7A11	1641	COX11
1542	CXCL10	1592	RASSF1	1642	RGS1
1543	IFNB1	1593	LIF	1643	STK17B
1544	DUSP4	1594	CDKN1C	1644	TPD52
1545	MMP10	1595	SELENOP	1645	NES
1546	TRIB3	1596	TFPI	1646	ERMP1
1547	SPP1	1597	GINS2	1647	FABP4
1548	CD69	1598	TPD52L1	1648	SOCS1
1549	CXCL1	1599	KIF14	1649	TMEM97
1550	CXCL12	1600	NDC80	1650	SRGN

## Sheet: Overlapping genes(198)
Table S3. Overlapping genes between TN and AML
No.	Gene	No.	Gene	No.	Gene	No.	Gene
1	ABL1	51	DHFR	101	INSR	151	PLA2G2A
2	ACADM	52	DPP4	102	ITGAL	152	PLK1
3	ADAM17	53	DUSP6	103	ITK	153	PNP
4	ADH5	54	EDNRB	104	JAK2	154	PPARD
5	ADK	55	EGFR	105	JAK3	155	PPARG
6	ADORA1	56	EIF4E	106	KAT2B	156	PPP2CA
7	ADORA2A	57	ELANE	107	KDR	157	PRKACA
8	AHCY	58	EPHB4	108	KIF11	158	PRKCQ
9	AK1	59	EPHX2	109	KIT	159	PTGS1
10	AKR1B1	60	ERBB2	110	LCK	160	PTGS2
11	AKR1C3	61	ERBB4	111	LTA4H	161	PTPN1
12	AKT1	62	ESR1	112	LYZ	162	PTPN11
13	AKT2	63	ESR2	113	MAP2K1	163	PYGL
14	ALB	64	F10	114	MAPK1	164	RAC1
15	ANXA5	65	F2	115	MAPK10	165	RAC2
16	APAF1	66	F7	116	MAPK14	166	RARA
17	APRT	67	FABP4	117	MAPK8	167	RARB
18	AR	68	FDFT1	118	MAPKAPK2	168	RARG
19	ARG1	69	FDPS	119	MDM2	169	RELA
20	ATP2A1	70	FECH	120	MET	170	REN
21	AURKA	71	FGFR1	121	MIF	171	RHOA
22	BACE1	72	FGFR2	122	MME	172	RORA
23	BCHE	73	FKBP1A	123	MMP12	173	RXRA
24	BCL2L1	74	FOLH1	124	MMP13	174	RXRB
25	BMP2	75	G6PD	125	MMP2	175	S100A9
26	BTK	76	GCK	126	MMP3	176	SCN9A
27	C1S	77	GP1BA	127	MMP7	177	SERPINA1
28	CA1	78	GPI	128	MMP8	178	SOD2
29	CA2	79	GSK3B	129	MMP9	179	SORD
30	CASP1	80	GSR	130	MTAP	180	SRC
31	CASP3	81	GSTM1	131	NFKBIA	181	STAT1
32	CASP8	82	GSTP1	132	NOS2	182	STS
33	CBS	83	HADH	133	NOS3	183	SYK
34	CCNA2	84	HCK	134	NQO1	184	TAP1
35	CCNB1	85	HDAC1	135	NR1H2	185	TEK
36	CCNB2	86	HDAC6	136	NR1H3	186	TERT
37	CDC42	87	HDAC8	137	NR1H4	187	TGFB2
38	CDK1	88	HEXB	138	NR3C1	188	TGFBR1
39	CDK2	89	HMGCR	139	NR3C2	189	THRA
40	CDK5	90	HPRT1	140	OAT	190	THRB
41	CDK6	91	HRAS	141	PAH	191	TOP2A
42	CES1	92	HSD11B1	142	PARP1	192	TTR
43	CFB	93	HSP90AA1	143	PCK1	193	TYMS
44	CHEK1	94	HSP90AB1	144	PDE4D	194	VDR
45	CTNNA1	95	HSPA8	145	PDPK1	195	WARS1
46	CTSB	96	IGF1	146	PGR	196	WAS
47	CTSK	97	IGF1R	147	PIK3CG	197	XIAP
48	CYP19A1	98	IL2	148	PIK3R1	198	ZAP70
49	CYP2C8	99	IMPDH1	149	PIM1
50	DAPK1	100	IMPDH2	150	PKLR

## Sheet: BP
Table S4. GO Biological Process analysis of common genes
Category	Term		Count	%	PValue	Genes	List Total	Pop Hits	Pop Total	Fold Enrichment	Bonferroni	Benjamini	FDR
GOTERM_BP_DIRECT	GO:0016310	phosphorylation	44	22.2222	6.89778e-24	GSK3B, ITK, SRC, AK1, ADK, PIK3R1, EGFR, PIK3CG, AURKA, IGF1R, MAPK8, ERBB4, AKT2, ERBB2, CHEK1, KDR, ABL1, AKT1, MAPK1, JAK2, PRKACA, JAK3, EPHB4, MAP2K1, PKLR, SYK, DAPK1, PDPK1, INSR, PLK1, MAPK14, TGFBR1, MAPK10, HCK, CDK5, LCK, KIT, CDK2, CDK1, BTK, TEK, MET, FGFR2, FGFR1	198	633	19734	6.92786	1.96173e-20	1.96173e-20	1.7948e-20
GOTERM_BP_DIRECT	GO:0007165	signal transduction	43	21.7172	1.92394e-12	GPI, ITK, SRC, PIK3R1, NR3C1, ITGAL, EGFR, NR3C2, IGF1R, MAPK8, TTR, ERBB4, AKT2, ERBB2, CASP1, ADORA1, ABL1, RAC2, AKT1, MAPK1, RAC1, JAK2, HRAS, MAP2K1, SYK, PDE4D, ANXA5, IGF1, MAPK14, ESR1, RHOA, TGFBR1, ESR2, MAPK10, AR, CDK6, LCK, KIT, CDK2, RARB, PPARG, PGR, MET	198	1240	19734	3.45618	5.47159e-09	4.55973e-10	4.17174e-10
GOTERM_BP_DIRECT	GO:0045944	positive regulation of transcription by RNA polymerase II	42	21.2121	1.19687e-11	TOP2A, RARG, THRB, THRA, HDAC1, HEXB, WAS, RORA, PIK3R1, NR3C1, RELA, EGFR, RXRB, RXRA, ABL1, AKT1, JAK2, PCK1, HRAS, PARP1, STAT1, VDR, NR1H2, NR1H4, NR1H3, IGF1, MAPK14, ESR1, IL2, ESR2, MMP12, NFKBIA, KAT2B, AR, BMP2, RARA, RARB, PPARG, PGR, MET, FGFR2, PPARD	198	1256	19734	3.3328	3.40388e-08	2.26926e-09	2.07617e-09
GOTERM_BP_DIRECT	GO:0043066	negative regulation of apoptotic process	37	18.6869	1.15884e-20	GSK3B, HSP90AB1, HDAC1, SRC, GSTP1, XIAP, AKR1B1, PIK3R1, RELA, EGFR, AURKA, IGF1R, MAPK8, EDNRB, ERBB4, CBS, ERBB2, ADORA1, KDR, PIM1, AKT1, NQO1, DAPK1, PLK1, ANXA5, NR1H4, IGF1, MIF, SOD2, MMP9, TGFBR1, IL2, HCK, CDK1, MDM2, TEK, BCL2L1	198	507	19734	7.2735	3.29574e-17	1.09858e-17	1.0051e-17
GOTERM_BP_DIRECT	GO:0006468	protein phosphorylation	34	17.1717	8.14916e-22	GSK3B, ITK, SRC, AURKA, MAPK8, ERBB2, CHEK1, ABL1, PIM1, AKT1, MAPK1, JAK2, PRKACA, JAK3, MAP2K1, SYK, DAPK1, PDPK1, INSR, PLK1, TGFBR1, MAPK10, ZAP70, HCK, CDK6, CDK5, LCK, MAPKAPK2, CDK2, CDK1, RARA, BTK, PRKCQ, FGFR1	198	376	19734	9.01241	2.31762e-18	1.15881e-18	1.06021e-18
GOTERM_BP_DIRECT	GO:0000122	negative regulation of transcription by RNA polymerase II	33	16.6667	1.99287e-09	RARG, THRB, THRA, HDAC1, NR3C1, HDAC8, RELA, HDAC6, RXRA, EDNRB, ELANE, PARP1, STAT1, VDR, NR1H2, PLK1, NR1H4, NR1H3, ESR1, ESR2, MMP12, KAT2B, AR, BMP2, CDK6, CDK2, RARA, MDM2, RARB, PPARG, FGFR2, FGFR1, PPARD	198	963	19734	3.41537	5.6677e-06	2.09915e-07	1.92053e-07
GOTERM_BP_DIRECT	GO:0008284	positive regulation of cell population proliferation	29	14.6465	1.86973e-13	RARG, HDAC1, RELA, EGFR, IGF1R, DPP4, EDNRB, ERBB4, ERBB2, KDR, JAK2, HRAS, TGFB2, INSR, AKR1C3, IGF1, MIF, F2, TGFBR1, IL2, AR, HCK, BMP2, ADAM17, CDK2, RARA, MDM2, FGFR2, FGFR1	198	506	19734	5.71212	5.31719e-10	7.59645e-11	6.95005e-11
GOTERM_BP_DIRECT	GO:0030154	cell differentiation	28	14.1414	9.21859e-10	GSK3B, RARG, THRB, THRA, SRC, RXRB, RXRA, AKT1, JAK2, JAK3, SYK, APAF1, VDR, NR1H2, NR1H4, NR1H3, PTPN11, TGFBR1, DUSP6, ZAP70, HCK, BMP2, RARA, RARB, PPARG, TEK, FGFR1, PPARD	198	678	19734	4.11603	2.62176e-06	1.1399e-07	1.0429e-07
GOTERM_BP_DIRECT	GO:0035556	intracellular signal transduction	27	13.6364	2.14456e-13	GSK3B, ITK, SRC, RELA, PPP2CA, EDNRB, AKT2, ERBB2, CHEK1, AKT1, MAPK1, RAC1, JAK2, JAK3, SYK, DAPK1, PDPK1, PTPN11, MAPK14, TGFBR1, ZAP70, HCK, LCK, KIT, MAPKAPK2, BTK, PRKCQ	198	432	19734	6.22917	6.10024e-10	7.6239e-11	6.97517e-11
GOTERM_BP_DIRECT	GO:0045893	positive regulation of DNA-templated transcription	27	13.6364	1.19739e-08	HDAC1, RORA, RELA, EGFR, RXRB, RXRA, ERBB4, PIM1, AKT1, MAP2K1, STAT1, NR1H2, INSR, NR1H4, NR1H3, IGF1, ESR1, TGFBR1, ESR2, CCNA2, KAT2B, AR, BMP2, CDK2, RARA, PPARG, PPARD	198	713	19734	3.77419	3.40532e-05	1.13513e-06	1.03854e-06
GOTERM_BP_DIRECT	GO:0006915	apoptotic process	26	13.1313	1.29079e-09	RARG, NR3C1, AURKA, CASP8, CASP3, CTSK, CHEK1, CASP1, PIM1, MAPK1, JAK2, PARP1, APAF1, DAPK1, MAPK14, MMP9, TGFBR1, NFKBIA, ADORA2A, CDK1, MDM2, RARB, S100A9, FGFR2, BCL2L1, PPARD	198	593	19734	4.36987	3.67101e-06	1.52959e-07	1.39943e-07
GOTERM_BP_DIRECT	GO:0006508	proteolysis	25	12.6263	1.66285e-09	C1S, DPP4, CASP8, CASP3, CTSK, CASP1, LTA4H, ELANE, CTSB, MMP7, MME, F10, MMP2, MMP3, MMP8, F2, MMP9, BACE1, MMP12, F7, ADAM17, MMP13, FOLH1, REN, CFB	198	554	19734	4.49759	4.72913e-06	1.83103e-07	1.67522e-07
GOTERM_BP_DIRECT	GO:0010628	positive regulation of gene expression	24	12.1212	1.67394e-09	GSK3B, MAP2K1, RARG, NOS3, HDAC1, VDR, EPHX2, IGF1, MAPK14, TGFBR1, RELA, WARS1, AR, BMP2, MAPK8, CDK6, ERBB2, MDM2, CDK1, RARA, AKT1, PGR, PPARG, PPARD	198	509	19734	4.69941	4.76066e-06	1.83103e-07	1.67522e-07
GOTERM_BP_DIRECT	GO:0009410	response to xenobiotic stimulus	22	11.1111	1.15844e-13	HSPA8, HSP90AA1, MMP7, FECH, STAT1, SRC, MMP2, TYMS, PTGS2, SOD2, RELA, DUSP6, ADAM17, PNP, ADORA2A, LCK, CASP3, MDM2, CDK1, ABL1, PPARG, HADH	198	254	19734	8.63255	3.29325e-10	5.49101e-11	5.02377e-11
GOTERM_BP_DIRECT	GO:0030335	positive regulation of cell migration	21	10.6061	1.08053e-11	MMP7, F10, MMP2, INSR, IGF1, SOD2, RHOA, EGFR, TGFBR1, IGF1R, CDC42, F7, BMP2, ADAM17, CASP8, AKT2, KIT, KDR, AKT1, JAK2, HRAS	198	287	19734	7.29268	3.07301e-08	2.19501e-09	2.00823e-09
GOTERM_BP_DIRECT	GO:0046777	protein autophosphorylation	20	10.101	5.90797e-16	GSK3B, DAPK1, PDPK1, SRC, INSR, EGFR, AURKA, IGF1R, HCK, ERBB4, KIT, MAPKAPK2, PIM1, KDR, ABL1, AKT1, JAK2, EPHB4, FGFR2, FGFR1	198	149	19734	13.3781	1.57874e-12	3.36045e-13	3.07451e-13
GOTERM_BP_DIRECT	GO:0051897	positive regulation of phosphatidylinositol 3-kinase/protein kinase B signal transduction	19	9.59596	8.39716e-13	TGFB2, PDPK1, SRC, INSR, AKR1C3, IGF1, F2, EGFR, TGFBR1, PIK3CG, IGF1R, CDC42, ERBB4, KIT, KDR, TEK, JAK2, FGFR1, PPARD	198	192	19734	9.86285	2.388e-09	2.17105e-10	1.98631e-10
GOTERM_BP_DIRECT	GO:0006954	inflammatory response	19	9.59596	2.56223e-07	NOS2, PLA2G2A, NR1H4, MIF, ITGAL, LYZ, PIK3CG, RELA, HCK, BMP2, ADORA2A, KIT, MAPKAPK2, SCN9A, ADORA1, AKT1, PRKCQ, RAC1, S100A9	198	422	19734	4.48736	0.000728431	1.48714e-05	1.36059e-05
GOTERM_BP_DIRECT	GO:0008285	negative regulation of cell population proliferation	19	9.59596	3.87356e-07	BCHE, TGFB2, MAP2K1, RARG, NOS3, VDR, PTGS2, SOD2, WARS1, AR, KAT2B, BMP2, CDK6, ADORA2A, ERBB4, ADORA1, RARA, JAK2, HRAS	198	434	19734	4.36329	0.00110103	2.11854e-05	1.93827e-05
GOTERM_BP_DIRECT	GO:0045087	innate immune response	19	9.59596	7.60568e-06	NQO1, SYK, C1S, PARP1, DAPK1, SRC, ARG1, MMP3, NR1H4, MIF, PIK3CG, RELA, ZAP70, HCK, LCK, BTK, PPARG, JAK3, S100A9	198	536	19734	3.53296	0.0213984	0.000296309	0.000271095
GOTERM_BP_DIRECT	GO:0032496	response to lipopolysaccharide	17	8.58586	6.8046e-13	NQO1, NOS2, NOS3, PTGS2, SOD2, ADH5, ADAM17, CASP8, CASP3, MAPKAPK2, BTK, REN, JAK2, PCK1, S100A9, ELANE, FGFR2	198	139	19734	12.1894	1.93522e-09	1.93523e-10	1.77056e-10
GOTERM_BP_DIRECT	GO:0018105	peptidyl-serine phosphorylation	17	8.58586	4.54245e-12	GSK3B, PDPK1, PLK1, MAPK14, TGFBR1, AURKA, MAPK8, CDK5, AKT2, MAPKAPK2, CDK2, CDK1, AKT1, MAPK1, PRKCQ, PCK1, PRKACA	198	157	19734	10.7919	1.29188e-08	9.93748e-10	9.09188e-10
GOTERM_BP_DIRECT	GO:0071222	cellular response to lipopolysaccharide	17	8.58586	8.99252e-11	NOS2, SRC, GSTP1, MMP3, NR1H4, NR1H3, MAPK14, MMP8, MMP9, RHOA, RELA, MAPK8, EDNRB, CASP1, ABL1, RARA, JAK2	198	191	19734	8.87086	2.55747e-07	1.42082e-08	1.29992e-08
GOTERM_BP_DIRECT	GO:0010629	negative regulation of gene expression	17	8.58586	9.52369e-08	GSK3B, TGFB2, NOS2, HDAC1, SRC, IGF1, MIF, ESR1, AURKA, BMP2, TERT, KDR, CDK1, AKT1, PGR, PPARG, HRAS	198	310	19734	5.46559	0.000270817	6.4489e-06	5.90015e-06
GOTERM_BP_DIRECT	GO:0018108	peptidyl-tyrosine phosphorylation	16	8.08081	9.22526e-19	SYK, SRC, INSR, EGFR, ZAP70, HCK, ERBB4, LCK, ERBB2, KDR, BTK, ABL1, JAK2, JAK3, FGFR2, FGFR1	198	50	19734	31.8933	2.62366e-15	6.55916e-16	6.00103e-16
GOTERM_BP_DIRECT	GO:0043410	positive regulation of MAPK cascade	16	8.08081	7.03427e-10	MAP2K1, SYK, INSR, IGF1, IGF1R, AR, BMP2, KIT, ERBB2, ADORA1, KDR, TEK, JAK2, HRAS, FGFR2, FGFR1	198	188	19734	8.48227	2.00054e-06	9.09339e-08	8.31962e-08
GOTERM_BP_DIRECT	GO:0045892	negative regulation of DNA-templated transcription	16	8.08081	0.00066099	HSPA8, PARP1, THRA, HDAC1, VDR, NR1H2, NR3C1, RELA, HDAC6, BMP2, FABP4, CDK5, MDM2, RARA, PPARG, PPARD	198	573	19734	2.78301	0.847483	0.011147	0.0101985
GOTERM_BP_DIRECT	GO:0001934	positive regulation of protein phosphorylation	15	7.57576	2.07945e-08	HSP90AA1, INSR, F2, MMP9, EGFR, BMP2, EDNRB, ERBB4, ERBB2, KDR, ABL1, AKT1, TEK, RAC1, HRAS	198	206	19734	7.25728	5.91379e-05	1.79211e-06	1.63962e-06
GOTERM_BP_DIRECT	GO:0042981	regulation of apoptotic process	15	7.57576	6.66611e-08	HSP90AA1, APAF1, DAPK1, STAT1, XIAP, CASP8, CDK5, CASP1, ABL1, RARA, AKT1, JAK2, JAK3, CTSB, BCL2L1	198	226	19734	6.61504	0.000189566	4.86113e-06	4.44749e-06
GOTERM_BP_DIRECT	GO:0043065	positive regulation of apoptotic process	15	7.57576	4.65676e-06	TOP2A, RARG, APAF1, DAPK1, SRC, PTGS2, MMP9, TGFBR1, DUSP6, BMP2, MAPK8, CASP8, ABL1, RARB, PPARG	198	322	19734	4.64286	0.0131565	0.000197669	0.000180849
GOTERM_BP_DIRECT	GO:0006355	regulation of DNA-templated transcription	15	7.57576	0.049167	INSR, NR1H4, RORA, NR3C1, ESR1, TGFBR1, RELA, ESR2, KAT2B, BMP2, ADORA2A, ABL1, RARB, PRKCQ, PGR	198	858	19734	1.74242	1	0.2561	0.234308
GOTERM_BP_DIRECT	GO:0007169	cell surface receptor protein tyrosine kinase signaling pathway	14	7.07071	8.38508e-11	SYK, SRC, INSR, EGFR, ZAP70, HCK, ERBB4, LCK, ERBB2, KDR, TEK, MET, FGFR2, FGFR1	198	111	19734	12.5706	2.38472e-07	1.40277e-08	1.28341e-08
GOTERM_BP_DIRECT	GO:0007507	heart development	14	7.07071	2.24153e-07	TGFB2, MAP2K1, MMP2, PTPN11, SOD2, TGFBR1, KAT2B, BMP2, CASP8, ERBB4, CASP3, ERBB2, PPARG, TEK	198	212	19734	6.58176	0.000637289	1.38745e-05	1.26939e-05
GOTERM_BP_DIRECT	GO:0070374	positive regulation of ERK1 and ERK2 cascade	14	7.07071	5.14644e-07	MAP2K1, SRC, PLA2G2A, PTPN11, IGF1, MIF, EGFR, BMP2, ERBB4, KDR, ABL1, TEK, HRAS, FGFR2	198	228	19734	6.11988	0.00146258	2.7616e-05	2.52661e-05
GOTERM_BP_DIRECT	GO:0001525	angiogenesis	14	7.07071	1.97358e-06	SYK, NOS3, MMP2, RORA, PTGS2, MAPK14, PIK3CG, WARS1, CASP8, KDR, TEK, EPHB4, FGFR2, FGFR1	198	257	19734	5.42931	0.00559714	9.05299e-05	8.28266e-05
GOTERM_BP_DIRECT	GO:0007275	multicellular organism development	13	6.56566	2.71064e-11	VDR, INSR, EGFR, IGF1R, ERBB4, KIT, ERBB2, KDR, TEK, MET, EPHB4, FGFR2, FGFR1	198	81	19734	15.9959	7.70907e-08	4.81817e-09	4.40819e-09
GOTERM_BP_DIRECT	GO:0032869	cellular response to insulin stimulus	13	6.56566	1.63473e-10	PKLR, PARP1, PDPK1, STAT1, SRC, INSR, PIK3R1, GCK, KAT2B, AKT2, AKT1, PPARG, PCK1	198	94	19734	13.7837	4.64916e-07	2.32458e-08	2.12678e-08
GOTERM_BP_DIRECT	GO:0001666	response to hypoxia	13	6.56566	2.24412e-07	TGFB2, PKLR, NOS2, APAF1, MMP2, SOD2, DPP4, F7, BMP2, ADAM17, CASP3, ADORA1, TEK	198	177	19734	7.32015	0.000638024	1.38745e-05	1.26939e-05
GOTERM_BP_DIRECT	GO:0051726	regulation of cell cycle	13	6.56566	5.32566e-06	HSPA8, HSP90AB1, PLK1, XIAP, TGFBR1, KAT2B, CDK6, CDK5, AKT2, MDM2, ABL1, PRKACA, HRAS	198	239	19734	5.4212	0.0150321	0.00021951	0.000200831
GOTERM_BP_DIRECT	GO:0016477	cell migration	13	6.56566	2.69252e-05	TGFB2, SYK, PDPK1, MMP9, RHOA, PIK3CG, ERBB4, KDR, CTNNA1, CDK1, RAC1, MET, FGFR1	198	281	19734	4.61091	0.0737178	0.000850837	0.000778438
GOTERM_BP_DIRECT	GO:0009755	hormone-mediated signaling pathway	12	6.06061	5.59564e-13	RXRB, RARG, RXRA, THRA, NR1H2, RARA, RARB, NR1H3, REN, PTPN11, PPARG, PPARD	198	45	19734	26.5778	1.59137e-09	1.76822e-10	1.61776e-10
GOTERM_BP_DIRECT	GO:0045471	response to ethanol	12	6.06061	1.10116e-08	NQO1, HSPA8, G6PD, CASP8, FECH, CTSK, CDK1, RARA, TYMS, IL2, FGFR2, IGF1R	198	108	19734	11.0741	3.13166e-05	1.0799e-06	9.88009e-07
GOTERM_BP_DIRECT	GO:0033674	positive regulation of kinase activity	11	5.55556	1.54775e-10	ERBB4, INSR, ERBB2, KDR, TEK, MET, EPHB4, EGFR, FGFR2, FGFR1, IGF1R	198	55	19734	19.9333	4.40179e-07	2.31673e-08	2.1196e-08
GOTERM_BP_DIRECT	GO:0071456	cellular response to hypoxia	11	5.55556	1.6586e-06	CCNA2, TERT, SRC, CBS, MDM2, PPARG, RORA, PCK1, PTGS2, FGFR2, PPARD	198	142	19734	7.72066	0.00470595	7.86176e-05	7.19279e-05
GOTERM_BP_DIRECT	GO:0051301	cell division	11	5.55556	0.00545646	CCNA2, CCNB2, CCNB1, CDK6, CDK5, PLK1, CDK2, CDK1, KIF11, NR3C1, AURKA	198	385	19734	2.84762	1	0.0547867	0.0501248
GOTERM_BP_DIRECT	GO:0043525	positive regulation of neuron apoptotic process	10	5.05051	1.61791e-08	BACE1, CDC42, NQO1, GSK3B, TGFB2, CASP8, CDK5, CASP3, ABL1, NR3C1	198	65	19734	15.3333	4.60123e-05	1.43792e-06	1.31556e-06
GOTERM_BP_DIRECT	GO:0008286	insulin receptor signaling pathway	10	5.05051	3.5799e-08	GSK3B, PTPN1, PDPK1, AKT2, INSR, MAPK1, AKT1, PIK3R1, HRAS, IGF1R	198	71	19734	14.0376	0.000101807	2.82812e-06	2.58747e-06
GOTERM_BP_DIRECT	GO:0032355	response to estradiol	10	5.05051	1.94333e-07	NQO1, HSPA8, GPI, F7, CASP8, CASP3, RARA, PTGS2, ESR1, CYP19A1	198	86	19734	11.5891	0.00055253	1.2561e-05	1.14921e-05
GOTERM_BP_DIRECT	GO:0030307	positive regulation of cell growth	10	5.05051	2.3734e-07	CDC42, TGFB2, ADAM17, ERBB2, AKT1, F2, S100A9, EGFR, TGFBR1, IL2	198	88	19734	11.3258	0.000674767	1.43616e-05	1.31395e-05
GOTERM_BP_DIRECT	GO:0008584	male gonad development	10	5.05051	1.85778e-06	AR, TGFB2, INSR, KIT, AKR1C3, CTNNA1, REN, ESR1, TGFBR1, BCL2L1	198	112	19734	8.89881	0.00526961	8.66153e-05	7.92451e-05
GOTERM_BP_DIRECT	GO:0042127	regulation of cell population proliferation	10	5.05051	1.72394e-05	NFKBIA, TGFB2, MMP7, NOS2, STAT1, CHEK1, KIT, XIAP, HRAS, PTGS1	198	147	19734	6.78005	0.0478469	0.00059071	0.000540446
GOTERM_BP_DIRECT	GO:0001701	in utero embryonic development	10	5.05051	0.00039106	GPI, CCNB2, AR, BMP2, CCNB1, NOS3, TGFBR1, FGFR2, FGFR1, BCL2L1	198	221	19734	4.5098	0.671229	0.00717532	0.00656477
GOTERM_BP_DIRECT	GO:0007267	cell-cell signaling	10	5.05051	0.000592627	AR, BMP2, ADORA2A, ADORA1, PGR, TEK, S100A9, ESR2, IL2, FGFR2	198	234	19734	4.25926	0.814728	0.010277	0.00940254
GOTERM_BP_DIRECT	GO:0006366	transcription by RNA polymerase II	10	5.05051	0.000609611	AR, BMP2, THRA, PARP1, NR1H4, PIK3R1, JAK2, MAPK14, ESR1, IL2	198	235	19734	4.24113	0.82347	0.0103816	0.00949825
GOTERM_BP_DIRECT	GO:0007166	cell surface receptor signaling pathway	10	5.05051	0.00506978	EDNRB, ERBB2, MAPK1, GP1BA, MIF, F2, MAPK14, HRAS, MET, EGFR	198	321	19734	3.10488	0.999999	0.0518326	0.0474221
GOTERM_BP_DIRECT	GO:0002250	adaptive immune response	10	5.05051	0.0380858	ITK, ZAP70, SYK, ARG1, BTK, TAP1, JAK2, JAK3, IL2, PIK3CG	198	452	19734	2.20501	1	0.222432	0.203505
GOTERM_BP_DIRECT	GO:0030574	collagen catabolic process	9	4.54545	6.16405e-09	MMP12, MMP13, MMP7, MMP2, CTSK, MMP3, MMP8, MMP9, CTSB	198	41	19734	21.878	1.75304e-05	6.26091e-07	5.72816e-07
GOTERM_BP_DIRECT	GO:0022617	extracellular matrix disassembly	9	4.54545	1.61303e-08	MMP12, MMP13, MMP7, MMP2, CTSK, MMP3, MMP8, MMP9, ELANE	198	46	19734	19.5	4.58734e-05	1.43792e-06	1.31556e-06
GOTERM_BP_DIRECT	GO:0042789	mRNA transcription by RNA polymerase II	9	4.54545	2.71739e-08	RXRB, RXRA, THRB, THRA, VDR, NR1H2, RARA, NR1H3, PPARG	198	49	19734	18.3061	7.72797e-05	2.20808e-06	2.02019e-06
GOTERM_BP_DIRECT	GO:0048661	positive regulation of smooth muscle cell proliferation	9	4.54545	6.00765e-08	STAT1, HDAC1, AKT1, IGF1, PIK3R1, PTGS2, EGFR, ELANE, IGF1R	198	54	19734	16.6111	0.000170843	4.49625e-06	4.11366e-06
GOTERM_BP_DIRECT	GO:0048146	positive regulation of fibroblast proliferation	9	4.54545	6.00765e-08	CCNA2, CCNB1, CDK6, ABL1, IGF1, MIF, HRAS, ESR1, EGFR	198	54	19734	16.6111	0.000170843	4.49625e-06	4.11366e-06
GOTERM_BP_DIRECT	GO:0090398	cellular senescence	9	4.54545	9.30006e-08	MAPK10, MAP2K1, MAPK8, CDK2, ABL1, MIF, MAPK14, HRAS, IGF1R	198	57	19734	15.7368	0.000264459	6.4489e-06	5.90015e-06
GOTERM_BP_DIRECT	GO:1902895	positive regulation of miRNA transcription	9	4.54545	1.40368e-07	AR, TGFB2, BMP2, TERT, NR1H2, PPARG, NR3C1, RELA, EGFR	198	60	19734	14.95	0.000399126	9.28385e-06	8.49387e-06
GOTERM_BP_DIRECT	GO:0032760	positive regulation of tumor necrosis factor production	9	4.54545	1.67602e-05	ADAM17, SYK, MAPKAPK2, BTK, PTPN11, MIF, PIK3R1, JAK2, MMP8	198	112	19734	8.00893	0.0465482	0.000581293	0.00053183
GOTERM_BP_DIRECT	GO:0030334	regulation of cell migration	9	4.54545	2.16456e-05	CDK5, ERBB4, AKT2, MMP3, RAC2, AKT1, RAC1, MET, RHOA	198	116	19734	7.73276	0.0597042	0.000707587	0.000647378
GOTERM_BP_DIRECT	GO:0071356	cellular response to tumor necrosis factor	9	4.54545	6.76738e-05	NFKBIA, FABP4, CTSK, MAPK1, AKT1, RORA, PCK1, MAPK14, RELA	198	136	19734	6.59559	0.175082	0.00173391	0.00158637
GOTERM_BP_DIRECT	GO:0050728	negative regulation of inflammatory response	9	4.54545	0.000116716	ADORA2A, NR1H4, NR1H3, PPARG, RORA, TEK, IL2, ELANE, PPARD	198	147	19734	6.10204	0.282484	0.00267694	0.00244916
GOTERM_BP_DIRECT	GO:0019221	cytokine-mediated signaling pathway	9	4.54545	0.00016837	HCK, KIT, AKT1, PTPN11, PIK3R1, JAK2, PRKACA, JAK3, RELA	198	155	19734	5.7871	0.380526	0.00346988	0.00317463
GOTERM_BP_DIRECT	GO:0042742	defense response to bacterium	9	4.54545	0.000218375	SYK, NOS2, PLA2G2A, CASP1, NR1H4, XIAP, LYZ, S100A9, ELANE	198	161	19734	5.57143	0.462662	0.00437366	0.0040015
GOTERM_BP_DIRECT	GO:0043123	positive regulation of canonical NF-kappaB signal transduction	9	4.54545	0.00206536	FKBP1A, EDNRB, CASP8, PARP1, CASP1, ABL1, XIAP, RELA, RHOA	198	227	19734	3.95154	0.997205	0.0269444	0.0246517
GOTERM_BP_DIRECT	GO:0006974	DNA damage response	9	4.54545	0.012139	TOP2A, PARP1, CASP3, CHEK1, MAPKAPK2, CDK1, ABL1, MAPK1, XIAP	198	307	19734	2.92182	1	0.0957317	0.0875858
GOTERM_BP_DIRECT	GO:0048384	retinoic acid receptor signaling pathway	8	4.0404	2.57483e-10	RXRB, RARG, RXRA, THRB, THRA, RARA, RARB, PPARG	198	18	19734	44.2963	7.32282e-07	3.48706e-08	3.19034e-08
GOTERM_BP_DIRECT	GO:0048009	insulin-like growth factor receptor signaling pathway	8	4.0404	2.41944e-08	AR, MAP2K1, PDPK1, MAPK1, AKT1, IGF1, PIK3R1, IGF1R	198	32	19734	24.9167	6.88066e-05	2.02379e-06	1.85159e-06
GOTERM_BP_DIRECT	GO:0046326	positive regulation of glucose import	8	4.0404	7.09471e-08	TERT, AKT2, INSR, AKT1, PTPN11, IGF1, PIK3R1, MAPK14	198	37	19734	21.5495	0.000201753	5.04434e-06	4.61511e-06
GOTERM_BP_DIRECT	GO:0045429	positive regulation of nitric oxide biosynthetic process	8	4.0404	2.48927e-07	HSP90AA1, HSP90AB1, INSR, AKT1, JAK2, SOD2, PTGS2, ESR1	198	44	19734	18.1212	0.000707697	1.47489e-05	1.34939e-05
GOTERM_BP_DIRECT	GO:1904707	positive regulation of vascular associated smooth muscle cell proliferation	8	4.0404	9.28137e-07	TERT, SRC, MMP2, MDM2, IGF1, JAK2, MMP9, FGFR2	198	53	19734	15.044	0.00263614	4.79931e-05	4.39093e-05
GOTERM_BP_DIRECT	GO:0034614	cellular response to reactive oxygen species	8	4.0404	9.28137e-07	MAPK8, MMP2, MMP3, BTK, MAPK1, AKT1, MMP9, EGFR	198	53	19734	15.044	0.00263614	4.79931e-05	4.39093e-05
GOTERM_BP_DIRECT	GO:0018107	peptidyl-threonine phosphorylation	8	4.0404	1.20147e-06	GSK3B, MAPK8, CDK5, PDPK1, CHEK1, CDK1, MAPK1, AKT1	198	55	19734	14.497	0.00341114	5.99468e-05	5.48458e-05
GOTERM_BP_DIRECT	GO:0043406	positive regulation of MAP kinase activity	8	4.0404	1.20147e-06	INSR, ERBB2, KIT, HRAS, EGFR, ELANE, PIK3CG, FGFR1	198	55	19734	14.497	0.00341114	5.99468e-05	5.48458e-05
GOTERM_BP_DIRECT	GO:0043627	response to estrogen	8	4.0404	1.36158e-06	F7, HSP90AA1, MME, MMP2, CTNNA1, PPARG, TEK, ESR1	198	56	19734	14.2381	0.00386486	6.67646e-05	6.10835e-05
GOTERM_BP_DIRECT	GO:0007173	epidermal growth factor receptor signaling pathway	8	4.0404	1.53919e-06	ERBB4, PDPK1, SRC, ABL1, AKT1, PTPN11, HRAS, EGFR	198	57	19734	13.9883	0.00436788	7.4194e-05	6.78807e-05
GOTERM_BP_DIRECT	GO:0006006	glucose metabolic process	8	4.0404	3.78903e-06	G6PD, AKT2, SORD, AKT1, PCK1, MAPK14, GCK, PPARD	198	65	19734	12.2667	0.0107182	0.000165785	0.000151678
GOTERM_BP_DIRECT	GO:0070301	cellular response to hydrogen peroxide	8	4.0404	5.14469e-06	NQO1, HSPA8, SRC, MDM2, CDK1, ABL1, RELA, HDAC6	198	68	19734	11.7255	0.014525	0.000215169	0.00019686
GOTERM_BP_DIRECT	GO:0097190	apoptotic signaling pathway	8	4.0404	5.67758e-06	CASP8, ADORA2A, APAF1, DAPK1, CASP3, ADORA1, BTK, PPARD	198	69	19734	11.5556	0.0160174	0.000230672	0.000211044
GOTERM_BP_DIRECT	GO:0043124	negative regulation of canonical NF-kappaB signal transduction	8	4.0404	7.55891e-06	NFKBIA, CASP8, STAT1, HDAC1, GSTP1, NR1H4, RORA, ESR1	198	72	19734	11.0741	0.0212682	0.000296309	0.000271095
GOTERM_BP_DIRECT	GO:0071260	cellular response to mechanical stimulus	8	4.0404	1.18317e-05	MAPK8, CASP8, APAF1, CHEK1, CASP1, PTGS2, EGFR, IGF1R	198	77	19734	10.355	0.0330897	0.000439866	0.000402437
GOTERM_BP_DIRECT	GO:0048511	rhythmic process	8	4.0404	1.40242e-05	TOP2A, MAPK10, KAT2B, MAPK8, CDK5, CDK1, PPARG, RORA	198	79	19734	10.0928	0.0391002	0.000504872	0.000461911
GOTERM_BP_DIRECT	GO:0007596	blood coagulation	8	4.0404	4.36608e-05	F7, SERPINA1, ADORA2A, F10, ANXA5, WAS, GP1BA, F2	198	94	19734	8.48227	0.116774	0.00125426	0.00114753
GOTERM_BP_DIRECT	GO:0034599	cellular response to oxidative stress	8	4.0404	8.33249e-05	NQO1, KAT2B, G6PD, MAPK8, PARP1, GSR, ABL1, SOD2	198	104	19734	7.66667	0.210998	0.00202544	0.00185309
GOTERM_BP_DIRECT	GO:0007229	integrin-mediated signaling pathway	8	4.0404	0.000118699	CDC42, HCK, SYK, SRC, CTNNA1, ABL1, PTPN11, ITGAL	198	110	19734	7.24848	0.28652	0.00270064	0.00247084
GOTERM_BP_DIRECT	GO:0042593	glucose homeostasis	8	4.0404	0.000148428	GPI, INSR, AKT1, PTPN11, PPARG, PYGL, PCK1, GCK	198	114	19734	6.99415	0.344371	0.00315021	0.00288216
GOTERM_BP_DIRECT	GO:0050852	T cell receptor signaling pathway	8	4.0404	0.000225985	ITK, ZAP70, LCK, PDE4D, BTK, ABL1, MAPK1, HRAS	198	122	19734	6.53552	0.474168	0.00449441	0.00411197
GOTERM_BP_DIRECT	GO:0001501	skeletal system development	8	4.0404	0.000333341	TGFB2, BMP2, VDR, HEXB, IGF1, MMP9, TGFBR1, FGFR1	198	130	19734	6.13333	0.612554	0.00615598	0.00563216
GOTERM_BP_DIRECT	GO:0043524	negative regulation of neuron apoptotic process	8	4.0404	0.000816705	GPI, ADORA2A, TERT, KDR, JAK2, SOD2, HRAS, BCL2L1	198	151	19734	5.28035	0.902085	0.0130494	0.011939
GOTERM_BP_DIRECT	GO:0030182	neuron differentiation	8	4.0404	0.00132157	MAP2K1, CDK5, HDAC1, CASP3, ERBB2, ABL1, MET, EIF4E	198	164	19734	4.86179	0.976741	0.019079	0.0174555
GOTERM_BP_DIRECT	GO:0071549	cellular response to dexamethasone stimulus	7	3.53535	2.87733e-07	FECH, PCK1, JAK2, NR3C1, EIF4E, EGFR, IGF1R	198	28	19734	24.9167	0.000817978	1.63663e-05	1.49736e-05
GOTERM_BP_DIRECT	GO:0000086	G2/M transition of mitotic cell cycle	7	3.53535	1.13654e-05	CCNA2, CCNB1, PLK1, CHEK1, CDK2, CDK1, AURKA	198	51	19734	13.6797	0.0318065	0.000430975	0.000394302
GOTERM_BP_DIRECT	GO:0001837	epithelial to mesenchymal transition	7	3.53535	1.5899e-05	GSK3B, TGFB2, BMP2, IGF1, TGFBR1, FGFR2, FGFR1	198	54	19734	12.9198	0.0442102	0.00056036	0.000512678
GOTERM_BP_DIRECT	GO:0042110	T cell activation	7	3.53535	2.93262e-05	FKBP1A, DPP4, ITK, ZAP70, CASP8, WAS, PIK3CG	198	60	19734	11.6278	0.0800215	0.000896815	0.000820503
GOTERM_BP_DIRECT	GO:0050853	B cell receptor signaling pathway	7	3.53535	3.22575e-05	NFKBIA, ITK, SYK, LCK, BTK, ABL1, MAPK1	198	61	19734	11.4372	0.0876594	0.000965689	0.000883517
GOTERM_BP_DIRECT	GO:0010595	positive regulation of endothelial cell migration	7	3.53535	5.06472e-05	GPI, ABL1, KDR, AKT1, TEK, RAC1, PIK3CG	198	66	19734	10.5707	0.134151	0.00141216	0.001292
GOTERM_BP_DIRECT	GO:0042752	regulation of circadian rhythm	7	3.53535	5.51711e-05	TOP2A, MAPK10, GSK3B, MAPK8, CDK1, NR1H3, PPARG	198	67	19734	10.4129	0.14522	0.00150872	0.00138034
GOTERM_BP_DIRECT	GO:0007623	circadian rhythm	7	3.53535	6.00124e-05	GSK3B, F7, NOS2, IMPDH2, SCN9A, TYMS, EGFR	198	68	19734	10.2598	0.156909	0.00159509	0.00145937
GOTERM_BP_DIRECT	GO:0007611	learning or memory	7	3.53535	6.00124e-05	GPI, MME, THRA, SRC, CASP3, MAPK1, EGFR	198	68	19734	10.2598	0.156909	0.00159509	0.00145937
GOTERM_BP_DIRECT	GO:0071560	cellular response to transforming growth factor beta stimulus	7	3.53535	6.51871e-05	APAF1, CTSK, ABL1, NR3C1, TGFBR1, FGFR2, IGF1R	198	69	19734	10.1111	0.169227	0.00170084	0.00155612
GOTERM_BP_DIRECT	GO:0030163	protein catabolic process	7	3.53535	8.28808e-05	NQO1, MME, CASP3, MMP2, MMP3, RELA, ELANE	198	72	19734	9.68981	0.21	0.00202544	0.00185309
GOTERM_BP_DIRECT	GO:0008217	regulation of blood pressure	7	3.53535	0.000120688	EDNRB, NOS3, REN, PPARG, SOD2, PTGS2, PTGS1	198	77	19734	9.06061	0.290544	0.00271496	0.00248394
GOTERM_BP_DIRECT	GO:0009636	response to toxic substance	7	3.53535	0.000129671	NQO1, EPHX2, SCN9A, MDM2, CDK1, TYMS, CES1	198	78	19734	8.94444	0.308442	0.00288113	0.00263597
GOTERM_BP_DIRECT	GO:0006919	activation of cysteine-type endopeptidase activity involved in apoptotic process	7	3.53535	0.000139176	CASP8, APAF1, LCK, PPARG, JAK2, S100A9, BCL2L1	198	79	19734	8.83122	0.326889	0.00301968	0.00276273
GOTERM_BP_DIRECT	GO:0051402	neuron apoptotic process	7	3.53535	0.000171043	CDK5, APAF1, CASP3, ABL1, XIAP, HRAS, BCL2L1	198	82	19734	8.50813	0.385218	0.00349961	0.00320182
GOTERM_BP_DIRECT	GO:0031647	regulation of protein stability	7	3.53535	0.000267944	HSPA8, TERT, CASP3, MAPK1, HDAC8, HDAC6, AURKA	198	89	19734	7.83895	0.533332	0.00525541	0.00480822
GOTERM_BP_DIRECT	GO:0032956	regulation of actin cytoskeleton organization	7	3.53535	0.000403526	CDC42, HCK, RAC2, ABL1, RAC1, HRAS, RHOA	198	96	19734	7.26736	0.682685	0.0073566	0.00673062
GOTERM_BP_DIRECT	GO:0050727	regulation of inflammatory response	7	3.53535	0.000529431	HCK, CASP1, XIAP, JAK2, PTGS2, ESR1, RELA	198	101	19734	6.90759	0.778227	0.00941064	0.00860987
GOTERM_BP_DIRECT	GO:0071346	cellular response to type II interferon	7	3.53535	0.00058758	CDC42, NOS2, STAT1, DAPK1, CASP1, PIM1, WAS	198	103	19734	6.77346	0.812048	0.010252	0.00937964
GOTERM_BP_DIRECT	GO:0042632	cholesterol homeostasis	7	3.53535	0.000831011	FABP4, NR1H2, EPHX2, NR1H4, NR1H3, RORA, CES1	198	110	19734	6.34242	0.905992	0.0132033	0.0120798
GOTERM_BP_DIRECT	GO:0001764	neuron migration	7	3.53535	0.00119729	HSP90AA1, CDK5, KIT, RAC1, RHOA, FGFR2, FGFR1	198	118	19734	5.91243	0.966864	0.017643	0.0161417
GOTERM_BP_DIRECT	GO:0001822	kidney development	7	3.53535	0.00130565	HSPA8, TGFB2, MME, APAF1, REN, RHOA, TGFBR1	198	120	19734	5.81389	0.975662	0.0190349	0.0174152
GOTERM_BP_DIRECT	GO:0000165	MAPK cascade	7	3.53535	0.00167607	AR, MAP2K1, MAPKAPK2, HRAS, EGFR, DUSP6, FGFR1	198	126	19734	5.53704	0.991526	0.0226988	0.0207673
GOTERM_BP_DIRECT	GO:0008360	regulation of cell shape	7	3.53535	0.00265072	HCK, HEXB, KIT, RAC2, KDR, RAC1, F2	198	138	19734	5.05556	0.999473	0.0320231	0.0292982
GOTERM_BP_DIRECT	GO:0030198	extracellular matrix organization	7	3.53535	0.00791548	MMP12, MMP13, MMP7, MMP2, MMP3, MMP8, MMP9	198	173	19734	4.03276	1	0.0707913	0.0647676
GOTERM_BP_DIRECT	GO:0098609	cell-cell adhesion	7	3.53535	0.0211328	SRC, KIT, CTNNA1, ABL1, ITGAL, EGFR, FGFR2	198	215	19734	3.24496	1	0.142604	0.13047
GOTERM_BP_DIRECT	GO:0030036	actin cytoskeleton organization	7	3.53535	0.0262418	CDC42, PTPN1, PDPK1, KIT, ABL1, RAC1, RHOA	198	226	19734	3.08702	1	0.170004	0.155538
GOTERM_BP_DIRECT	GO:0045861	negative regulation of proteolysis	6	3.0303	3.43253e-06	CDK5, NR1H2, NR1H3, AKT1, F2, HDAC6	198	24	19734	24.9167	0.00971465	0.000152533	0.000139554
GOTERM_BP_DIRECT	GO:0010875	positive regulation of cholesterol efflux	6	3.0303	6.36286e-06	NFKBIA, RXRA, NR1H2, NR1H3, PPARG, CES1	198	27	19734	22.1481	0.0179333	0.000254873	0.000233185
GOTERM_BP_DIRECT	GO:0060045	positive regulation of cardiac muscle cell proliferation	6	3.0303	1.78182e-05	ERBB4, CDK1, PIM1, MAPK14, FGFR2, FGFR1	198	33	19734	18.1212	0.0494129	0.000603274	0.00055194
GOTERM_BP_DIRECT	GO:0030522	intracellular receptor signaling pathway	6	3.0303	2.07218e-05	AR, NR1H2, NR1H4, NR1H3, RORA, PPARD	198	34	19734	17.5882	0.0572305	0.000685266	0.000626956
GOTERM_BP_DIRECT	GO:0031663	lipopolysaccharide-mediated signaling pathway	6	3.0303	2.07218e-05	NFKBIA, HCK, NOS3, MAPK1, AKT1, MAPK14	198	34	19734	17.5882	0.0572305	0.000685266	0.000626956
GOTERM_BP_DIRECT	GO:0045931	positive regulation of mitotic cell cycle	6	3.0303	2.39805e-05	CCNB1, MDM2, ABL1, PTPN11, EIF4E, AURKA	198	35	19734	17.0857	0.0659277	0.000766299	0.000701094
GOTERM_BP_DIRECT	GO:0071276	cellular response to cadmium ion	6	3.0303	2.39805e-05	HSPA8, MAPK8, MAPK1, AKT1, MMP9, EGFR	198	35	19734	17.0857	0.0659277	0.000766299	0.000701094
GOTERM_BP_DIRECT	GO:0070372	regulation of ERK1 and ERK2 cascade	6	3.0303	2.76238e-05	SYK, GSTP1, ERBB2, HMGCR, EGFR, FGFR2	198	36	19734	16.6111	0.0755564	0.000853937	0.000781274
GOTERM_BP_DIRECT	GO:0043542	endothelial cell migration	6	3.0303	2.76238e-05	DPP4, NOS3, ABL1, S100A9, RHOA, TGFBR1	198	36	19734	16.6111	0.0755564	0.000853937	0.000781274
GOTERM_BP_DIRECT	GO:0032570	response to progesterone	6	3.0303	3.16826e-05	HSPA8, GPI, TGFB2, NR1H3, TYMS, RELA	198	37	19734	16.1622	0.0861664	0.000958567	0.000877002
GOTERM_BP_DIRECT	GO:0071392	cellular response to estradiol stimulus	6	3.0303	3.6189e-05	CCNA2, MMP2, ESR1, ESR2, EGFR, IGF1R	198	38	19734	15.7368	0.0978039	0.0010721	0.000980873
GOTERM_BP_DIRECT	GO:2001237	negative regulation of extrinsic apoptotic signaling pathway	6	3.0303	4.11765e-05	AR, SRC, GSTP1, IGF1, RELA, TGFBR1	198	39	19734	15.3333	0.110511	0.00119496	0.00109328
GOTERM_BP_DIRECT	GO:1900182	positive regulation of protein localization to nucleus	6	3.0303	4.66797e-05	PARP1, SRC, PLK1, CDK1, AKT1, F2	198	40	19734	14.95	0.124325	0.00132757	0.00121461
GOTERM_BP_DIRECT	GO:0042307	positive regulation of protein import into nucleus	6	3.0303	5.93792e-05	HSP90AA1, CDK1, PIK3R1, JAK2, MAPK14, PTGS2	198	42	19734	14.2381	0.155389	0.00159509	0.00145937
GOTERM_BP_DIRECT	GO:0031295	T cell costimulation	6	3.0303	6.66513e-05	DPP4, PDPK1, SRC, LCK, AKT1, PTPN11	198	43	19734	13.907	0.172679	0.00172324	0.00157661
GOTERM_BP_DIRECT	GO:1904646	cellular response to amyloid-beta	6	3.0303	8.32397e-05	BACE1, GSK3B, CDK5, PARP1, IGF1, IGF1R	198	45	19734	13.2889	0.210806	0.00202544	0.00185309
GOTERM_BP_DIRECT	GO:0042311	vasodilation	6	3.0303	8.32397e-05	KAT2B, EDNRB, ADORA2A, NOS3, ADORA1, EGFR	198	45	19734	13.2889	0.210806	0.00202544	0.00185309
GOTERM_BP_DIRECT	GO:0071364	cellular response to epidermal growth factor stimulus	6	3.0303	8.32397e-05	ERBB4, PDPK1, ERBB2, AKT1, PTPN11, EGFR	198	45	19734	13.2889	0.210806	0.00202544	0.00185309
GOTERM_BP_DIRECT	GO:0034097	response to cytokine	6	3.0303	9.26395e-05	STAT1, MAPKAPK2, RARA, TYMS, RELA, BCL2L1	198	46	19734	13	0.231626	0.00217741	0.00199213
GOTERM_BP_DIRECT	GO:0014823	response to activity	6	3.0303	0.000138641	HSPA8, MMP2, CDK1, PCK1, SOD2, HADH	198	50	19734	11.96	0.325864	0.00301968	0.00276273
GOTERM_BP_DIRECT	GO:0043536	positive regulation of blood vessel endothelial cell migration	6	3.0303	0.000138641	ADAM17, PDPK1, NOS3, KDR, AKT1, FGFR1	198	50	19734	11.96	0.325864	0.00301968	0.00276273
GOTERM_BP_DIRECT	GO:0045165	cell fate commitment	6	3.0303	0.000258946	BMP2, ERBB4, CASP3, KDR, PPARG, FGFR2	198	57	19734	10.4912	0.521232	0.00511419	0.00467902
GOTERM_BP_DIRECT	GO:0034605	cellular response to heat	6	3.0303	0.000329696	HSPA8, HSP90AA1, HSP90AB1, PRKACA, PTGS2, HDAC6	198	60	19734	9.96667	0.608515	0.00612846	0.00560698
GOTERM_BP_DIRECT	GO:0034446	substrate adhesion-dependent cell spreading	6	3.0303	0.000329696	SRC, ABL1, TEK, RAC1, PIK3R1, RHOA	198	60	19734	9.96667	0.608515	0.00612846	0.00560698
GOTERM_BP_DIRECT	GO:0007584	response to nutrient	6	3.0303	0.000329696	NQO1, PKLR, APAF1, STAT1, AKR1C3, PPARG	198	60	19734	9.96667	0.608515	0.00612846	0.00560698
GOTERM_BP_DIRECT	GO:0030168	platelet activation	6	3.0303	0.000414186	SYK, SRC, LCK, GP1BA, F2, MAPK14	198	63	19734	9.49206	0.692165	0.00745535	0.00682097
GOTERM_BP_DIRECT	GO:0060079	excitatory postsynaptic potential	6	3.0303	0.000674154	GSK3B, ADORA2A, CDK5, ADORA1, AKT1, MET	198	70	19734	8.54286	0.853091	0.011147	0.0101985
GOTERM_BP_DIRECT	GO:0071300	cellular response to retinoic acid	6	3.0303	0.000674154	GSK3B, RARG, RARA, PPARG, PCK1, FGFR2	198	70	19734	8.54286	0.853091	0.011147	0.0101985
GOTERM_BP_DIRECT	GO:0000082	G1/S transition of mitotic cell cycle	6	3.0303	0.000674154	CCNA2, HSPA8, CDK6, CDK2, CDK1, EIF4E	198	70	19734	8.54286	0.853091	0.011147	0.0101985
GOTERM_BP_DIRECT	GO:0021766	hippocampus development	6	3.0303	0.000766926	GSK3B, CDK5, HDAC1, CASP3, RARA, IGF1R	198	72	19734	8.30556	0.887181	0.0124636	0.0114031
GOTERM_BP_DIRECT	GO:0009791	post-embryonic development	6	3.0303	0.000816732	SCN9A, ABL1, ACADM, SOD2, TGFBR1, FGFR2	198	73	19734	8.19178	0.902093	0.0130494	0.011939
GOTERM_BP_DIRECT	GO:0098869	cellular oxidant detoxification	6	3.0303	0.000868911	GSTP1, ALB, GSR, PTGS2, S100A9, PTGS1	198	74	19734	8.08108	0.915606	0.0135779	0.0124226
GOTERM_BP_DIRECT	GO:0043491	phosphatidylinositol 3-kinase/protein kinase B signal transduction	6	3.0303	0.00110277	ERBB2, AKT1, PIK3R1, PIK3CG, IGF1R, PPARD	198	78	19734	7.66667	0.956631	0.016594	0.015182
GOTERM_BP_DIRECT	GO:0001843	neural tube closure	6	3.0303	0.00116787	TGFB2, RARG, APAF1, ABL1, RARA, PRKACA	198	79	19734	7.56962	0.963969	0.0172991	0.0158271
GOTERM_BP_DIRECT	GO:0050731	positive regulation of peptidyl-tyrosine phosphorylation	6	3.0303	0.00153692	SYK, SRC, ABL1, PTPN11, IGF1, MIF	198	84	19734	7.11905	0.987404	0.021116	0.0193192
GOTERM_BP_DIRECT	GO:0051091	positive regulation of DNA-binding transcription factor activity	6	3.0303	0.00252257	BMP2, KIT, AKT1, PPARG, ESR1, ESR2	198	94	19734	6.3617	0.999241	0.0313283	0.0286626
GOTERM_BP_DIRECT	GO:0030855	epithelial cell differentiation	6	3.0303	0.00302278	TGFB2, CDK1, PPARG, FGFR2, CTSB, CES1	198	98	19734	6.10204	0.999818	0.0359698	0.032909
GOTERM_BP_DIRECT	GO:0120162	positive regulation of cold-induced thermogenesis	6	3.0303	0.00344225	FABP4, SYK, THRA, JAK2, HADH, IGF1R	198	101	19734	5.92079	0.999945	0.0393163	0.0359708
GOTERM_BP_DIRECT	GO:0006606	protein import into nucleus	6	3.0303	0.00440417	MMP12, NFKBIA, HSPA8, SYK, AKT1, PIK3R1	198	107	19734	5.58879	0.999996	0.046563	0.0426009
GOTERM_BP_DIRECT	GO:0050729	positive regulation of inflammatory response	6	3.0303	0.00495076	NFKBIA, FABP4, PLA2G2A, CASP1, S100A9, IL2	198	110	19734	5.43636	0.999999	0.0517646	0.0473598
GOTERM_BP_DIRECT	GO:0009617	response to bacterium	6	3.0303	0.00687749	BMP2, FABP4, NOS2, CASP1, PYGL, CFB	198	119	19734	5.02521	1	0.0645531	0.0590602
GOTERM_BP_DIRECT	GO:0006935	chemotaxis	6	3.0303	0.0073679	MAP2K1, RAC2, MAPK1, RAC1, MAPK14, HRAS	198	121	19734	4.94215	1	0.0669467	0.0612501
GOTERM_BP_DIRECT	GO:0006979	response to oxidative stress	6	3.0303	0.0078822	NQO1, MAPK8, ABL1, AKT1, PTGS2, PTGS1	198	123	19734	4.86179	1	0.0707913	0.0647676
GOTERM_BP_DIRECT	GO:0030512	negative regulation of transforming growth factor beta receptor signaling pathway	6	3.0303	0.00957398	FKBP1A, ADAM17, BMP2, PDPK1, HDAC1, PPARG	198	129	19734	4.63566	1	0.0808449	0.0739657
GOTERM_BP_DIRECT	GO:0000278	mitotic cell cycle	6	3.0303	0.0165532	PPP2CA, PLK1, ABL1, PTPN11, KIF11, AURKA	198	148	19734	4.04054	1	0.123239	0.112753
GOTERM_BP_DIRECT	GO:0007204	positive regulation of cytosolic calcium ion concentration	6	3.0303	0.0203009	EDNRB, ABL1, JAK2, ESR1, IL2, PIK3CG	198	156	19734	3.83333	1	0.137794	0.126069
GOTERM_BP_DIRECT	GO:0007015	actin filament organization	6	3.0303	0.0203009	CDC42, RAC2, WAS, RAC1, RHOA, HDAC6	198	156	19734	3.83333	1	0.137794	0.126069
GOTERM_BP_DIRECT	GO:0006166	purine ribonucleoside salvage	5	2.52525	3.29356e-07	MTAP, PNP, ADK, HPRT1, APRT	198	7	19734	71.1905	0.000936249	1.83664e-05	1.68036e-05
GOTERM_BP_DIRECT	GO:0010887	negative regulation of cholesterol storage	5	2.52525	3.00941e-06	NR1H2, NR1H3, PPARG, CES1, PPARD	198	11	19734	45.303	0.00852224	0.000135853	0.000124293
GOTERM_BP_DIRECT	GO:0030518	nuclear receptor-mediated steroid hormone signaling pathway	5	2.52525	4.47885e-06	AR, PGR, NR3C1, ESR1, NR3C2	198	12	19734	41.5278	0.0126571	0.000192998	0.000176575
GOTERM_BP_DIRECT	GO:0038083	peptidyl-tyrosine autophosphorylation	5	2.52525	8.91638e-06	LCK, ABL1, KDR, EGFR, IGF1R	198	14	19734	35.5952	0.0250395	0.000342678	0.000313519
GOTERM_BP_DIRECT	GO:0045725	positive regulation of glycogen biosynthetic process	5	2.52525	1.20638e-05	AKT2, INSR, AKT1, IGF1, GCK	198	15	19734	33.2222	0.0337278	0.000439866	0.000402437
GOTERM_BP_DIRECT	GO:0014044	Schwann cell development	5	2.52525	1.20638e-05	MAP2K1, CDK5, ERBB2, MAPK1, HRAS	198	15	19734	33.2222	0.0337278	0.000439866	0.000402437
GOTERM_BP_DIRECT	GO:1904645	response to amyloid-beta	5	2.52525	1.59596e-05	MMP12, MMP13, MMP2, MMP3, MMP9	198	16	19734	31.1458	0.0443749	0.00056036	0.000512678
GOTERM_BP_DIRECT	GO:0043401	steroid hormone receptor signaling pathway	5	2.52525	4.11766e-05	RXRB, RXRA, MAPK1, ESR1, PPARD	198	20	19734	24.9167	0.110512	0.00119496	0.00109328
GOTERM_BP_DIRECT	GO:0071391	cellular response to estrogen stimulus	5	2.52525	5.04691e-05	AR, MDM2, RARA, ESR1, ESR2	198	21	19734	23.7302	0.133712	0.00141216	0.001292
GOTERM_BP_DIRECT	GO:0033554	cellular response to stress	5	2.52525	6.12041e-05	MAPK10, MAPK8, MAPK1, MAPK14, RELA	198	22	19734	22.6515	0.159762	0.00161171	0.00147456
GOTERM_BP_DIRECT	GO:0006809	nitric oxide biosynthetic process	5	2.52525	8.75284e-05	NQO1, NOS2, NOS3, AKT1, RORA	198	24	19734	20.7639	0.220374	0.00207442	0.00189791
GOTERM_BP_DIRECT	GO:0046686	response to cadmium ion	5	2.52525	8.75284e-05	GPI, TERT, KIT, CDK1, SOD2	198	24	19734	20.7639	0.220374	0.00207442	0.00189791
GOTERM_BP_DIRECT	GO:0038095	Fc-epsilon receptor signaling pathway	5	2.52525	8.75284e-05	MAPK10, MAPK8, SYK, BTK, PRKCQ	198	24	19734	20.7639	0.220374	0.00207442	0.00189791
GOTERM_BP_DIRECT	GO:0046697	decidualization	5	2.52525	0.00010339	PARP1, VDR, PTGS2, CTSB, PPARD	198	25	19734	19.9333	0.254765	0.00241017	0.00220508
GOTERM_BP_DIRECT	GO:0051247	positive regulation of protein metabolic process	5	2.52525	0.000121238	NFKBIA, MAPK8, NR1H2, NR1H3, AKT1	198	26	19734	19.1667	0.291653	0.00271496	0.00248394
GOTERM_BP_DIRECT	GO:0035902	response to immobilization stress	5	2.52525	0.000141216	GPI, REN, PPARG, SOD2, HDAC6	198	27	19734	18.4568	0.330782	0.00301968	0.00276273
GOTERM_BP_DIRECT	GO:2001243	negative regulation of intrinsic apoptotic signaling pathway	5	2.52525	0.000141216	HDAC1, SRC, AKT1, MMP9, BCL2L1	198	27	19734	18.4568	0.330782	0.00301968	0.00276273
GOTERM_BP_DIRECT	GO:1902894	negative regulation of miRNA transcription	5	2.52525	0.000163471	RARA, PPARG, ESR1, RELA, PPARD	198	28	19734	17.7976	0.371834	0.00339352	0.00310476
GOTERM_BP_DIRECT	GO:0071902	positive regulation of protein serine/threonine kinase activity	5	2.52525	0.000215413	PPP2CA, MAP2K1, SRC, PIM1, RHOA	198	30	19734	16.6111	0.458115	0.00434493	0.00397521
GOTERM_BP_DIRECT	GO:0010592	positive regulation of lamellipodium assembly	5	2.52525	0.000215413	CDC42, HSP90AA1, RAC2, RAC1, PIK3R1	198	30	19734	16.6111	0.458115	0.00434493	0.00397521
GOTERM_BP_DIRECT	GO:2001235	positive regulation of apoptotic signaling pathway	5	2.52525	0.000441871	ADORA2A, APAF1, CTSK, JAK2, TGFBR1	198	36	19734	13.8426	0.715482	0.00790366	0.00723112
GOTERM_BP_DIRECT	GO:2000352	negative regulation of endothelial cell apoptotic process	5	2.52525	0.000545168	TERT, PDPK1, ABL1, KDR, TEK	198	38	19734	13.114	0.787939	0.00957072	0.00875634
GOTERM_BP_DIRECT	GO:0051591	response to cAMP	5	2.52525	0.000545168	PKLR, STAT1, REN, TEK, RELA	198	38	19734	13.114	0.787939	0.00957072	0.00875634
GOTERM_BP_DIRECT	GO:0060391	positive regulation of SMAD protein signal transduction	5	2.52525	0.000602767	TGFB2, BMP2, PARP1, JAK2, TGFBR1	198	39	19734	12.7778	0.819998	0.0103269	0.00944819
GOTERM_BP_DIRECT	GO:0001541	ovarian follicle development	5	2.52525	0.000602767	MMP2, KIT, CTNNA1, KDR, BCL2L1	198	39	19734	12.7778	0.819998	0.0103269	0.00944819
GOTERM_BP_DIRECT	GO:0006695	cholesterol biosynthetic process	5	2.52525	0.000664554	FDPS, G6PD, HMGCR, CES1, FDFT1	198	40	19734	12.4583	0.849022	0.011147	0.0101985
GOTERM_BP_DIRECT	GO:0030217	T cell differentiation	5	2.52525	0.000730697	ZAP70, LCK, KIT, PIK3R1, IL2	198	41	19734	12.1545	0.874927	0.0119431	0.0109269
GOTERM_BP_DIRECT	GO:0071526	semaphorin-plexin signaling pathway	5	2.52525	0.000801362	ERBB2, KDR, RAC1, MET, RHOA	198	42	19734	11.8651	0.897714	0.0129493	0.0118474
GOTERM_BP_DIRECT	GO:0006749	glutathione metabolic process	5	2.52525	0.000876717	G6PD, GSTM1, GSTP1, GSR, SOD2	198	43	19734	11.5891	0.91746	0.013625	0.0124657
GOTERM_BP_DIRECT	GO:0043408	regulation of MAPK cascade	5	2.52525	0.00104217	ITK, LCK, ABL1, KDR, REN	198	45	19734	11.0741	0.948464	0.0157656	0.014424
GOTERM_BP_DIRECT	GO:0042177	negative regulation of protein catabolic process	5	2.52525	0.00104217	NQO1, NOS2, HMGCR, RELA, EGFR	198	45	19734	11.0741	0.948464	0.0157656	0.014424
GOTERM_BP_DIRECT	GO:0032526	response to retinoic acid	5	2.52525	0.0011326	RXRB, RARG, RXRA, MMP2, RARA	198	46	19734	10.8333	0.960162	0.0169532	0.0155106
GOTERM_BP_DIRECT	GO:0048538	thymus development	5	2.52525	0.00132971	CCNB2, MAP2K1, ABL1, MAPK1, TGFBR1	198	48	19734	10.3819	0.977273	0.0190995	0.0174743
GOTERM_BP_DIRECT	GO:0050673	epithelial cell proliferation	5	2.52525	0.0015496	AR, KIT, KDR, EGFR, BCL2L1	198	50	19734	9.96667	0.987851	0.0211878	0.0193849
GOTERM_BP_DIRECT	GO:0048013	ephrin receptor signaling pathway	5	2.52525	0.00166851	SRC, MMP2, PTPN11, MMP9, EPHB4	198	51	19734	9.77124	0.991341	0.0226988	0.0207673
GOTERM_BP_DIRECT	GO:0051496	positive regulation of stress fiber assembly	5	2.52525	0.0017936	CDC42, ABL1, RAC1, RHOA, TGFBR1	198	52	19734	9.58333	0.993937	0.0238365	0.0218082
GOTERM_BP_DIRECT	GO:0031648	protein destabilization	5	2.52525	0.0017936	BMP2, SRC, PLK1, MDM2, HDAC6	198	52	19734	9.58333	0.993937	0.0238365	0.0218082
GOTERM_BP_DIRECT	GO:0031334	positive regulation of protein-containing complex assembly	5	2.52525	0.0017936	GSK3B, SYK, MMP3, RHOA, WARS1	198	52	19734	9.58333	0.993937	0.0238365	0.0218082
GOTERM_BP_DIRECT	GO:0070371	ERK1 and ERK2 cascade	5	2.52525	0.0017936	MAP2K1, CDK1, ABL1, MAPK1, DUSP6	198	52	19734	9.58333	0.993937	0.0238365	0.0218082
GOTERM_BP_DIRECT	GO:0097191	extrinsic apoptotic signaling pathway	5	2.52525	0.00192506	GSK3B, TGFB2, CASP8, PDPK1, JAK2	198	53	19734	9.40252	0.995831	0.0253466	0.0231898
GOTERM_BP_DIRECT	GO:0045786	negative regulation of cell cycle	5	2.52525	0.00220769	BMP2, CDK6, CDK5, CASP3, PTGS2	198	55	19734	9.06061	0.998137	0.0281555	0.0257597
GOTERM_BP_DIRECT	GO:0030218	erythrocyte differentiation	5	2.52525	0.0023592	FECH, THRA, CASP3, KIT, JAK2	198	56	19734	8.89881	0.99879	0.0299534	0.0274046
GOTERM_BP_DIRECT	GO:0009612	response to mechanical stimulus	5	2.52525	0.00251771	MAPK8, STAT1, SRC, MMP2, PPARG	198	57	19734	8.74269	0.99923	0.0313283	0.0286626
GOTERM_BP_DIRECT	GO:0016241	regulation of macroautophagy	5	2.52525	0.00251771	MAPK8, CDK5, CASP3, PRKACA, HDAC6	198	57	19734	8.74269	0.99923	0.0313283	0.0286626
GOTERM_BP_DIRECT	GO:0045597	positive regulation of cell differentiation	5	2.52525	0.00303686	GSK3B, AR, HSP90AB1, JAK2, FGFR1	198	60	19734	8.30556	0.999825	0.0359867	0.0329246
GOTERM_BP_DIRECT	GO:0014070	response to organic cyclic compound	5	2.52525	0.00322497	G6PD, EDNRB, CTSK, CTNNA1, DUSP6	198	61	19734	8.1694	0.999898	0.038017	0.034782
GOTERM_BP_DIRECT	GO:0042552	myelination	5	2.52525	0.00383665	MAP2K1, HEXB, ERBB2, MAPK1, HRAS	198	64	19734	7.78646	0.999982	0.0429584	0.039303
GOTERM_BP_DIRECT	GO:0009611	response to wounding	5	2.52525	0.00428539	TGFB2, CASP3, RAC1, F2, AURKA	198	66	19734	7.55051	0.999995	0.0455055	0.0416334
GOTERM_BP_DIRECT	GO:0042531	positive regulation of tyrosine phosphorylation of STAT protein	5	2.52525	0.00452249	ERBB4, KIT, IGF1, JAK2, IL2	198	67	19734	7.43781	0.999997	0.0476369	0.0435834
GOTERM_BP_DIRECT	GO:0050679	positive regulation of epithelial cell proliferation	5	2.52525	0.00502286	ERBB2, IGF1, HRAS, EGFR, FGFR2	198	69	19734	7.22222	0.999999	0.0518326	0.0474221
GOTERM_BP_DIRECT	GO:0006909	phagocytosis	5	2.52525	0.00555908	ADORA2A, ADORA1, ITGAL, MET, ELANE	198	71	19734	7.01878	1	0.0552798	0.050576
GOTERM_BP_DIRECT	GO:0033138	positive regulation of peptidyl-serine phosphorylation	5	2.52525	0.00613223	AKT1, MIF, PTGS2, EGFR, HDAC6	198	73	19734	6.82648	1	0.0579404	0.0530102
GOTERM_BP_DIRECT	GO:0032868	response to insulin	5	2.52525	0.00706353	CTSK, PCK1, MAPK14, HADH, RELA	198	76	19734	6.55702	1	0.065574	0.0599942
GOTERM_BP_DIRECT	GO:0032729	positive regulation of type II interferon production	5	2.52525	0.00773361	PDE4D, ABL1, JAK2, HRAS, IL2	198	78	19734	6.38889	1	0.0698235	0.0638821
GOTERM_BP_DIRECT	GO:0042060	wound healing	5	2.52525	0.00773361	TGFB2, ERBB2, IGF1, TGFBR1, PPARD	198	78	19734	6.38889	1	0.0698235	0.0638821
GOTERM_BP_DIRECT	GO:0030324	lung development	5	2.52525	0.00919626	HSD11B1, MME, NOS3, EGFR, FGFR2	198	82	19734	6.07724	1	0.0799821	0.0731763
GOTERM_BP_DIRECT	GO:0001889	liver development	5	2.52525	0.00999068	RARA, ACADM, SOD2, MET, RELA	198	84	19734	5.93254	1	0.0835691	0.0764581
GOTERM_BP_DIRECT	GO:0032436	positive regulation of proteasomal ubiquitin-dependent protein catabolic process	5	2.52525	0.00999068	GSK3B, PLK1, MDM2, AKT1, AURKA	198	84	19734	5.93254	1	0.0835691	0.0764581
GOTERM_BP_DIRECT	GO:0016485	protein processing	5	2.52525	0.0112636	BACE1, F7, ADAM17, MME, CASP3	198	87	19734	5.72797	1	0.0907472	0.0830254
GOTERM_BP_DIRECT	GO:0030183	B cell differentiation	5	2.52525	0.0126366	ADAM17, SYK, KIT, PIK3R1, JAK3	198	90	19734	5.53704	1	0.0987323	0.090331
GOTERM_BP_DIRECT	GO:0032880	regulation of protein localization	5	2.52525	0.0141122	FKBP1A, HSP90AA1, MAPK8, HSP90AB1, PARP1	198	93	19734	5.35842	1	0.10789	0.0987099
GOTERM_BP_DIRECT	GO:0035264	multicellular organism growth	5	2.52525	0.0168061	AR, RARG, RARA, RARB, PTPN11	198	98	19734	5.08503	1	0.123505	0.112996
GOTERM_BP_DIRECT	GO:0017148	negative regulation of translation	5	2.52525	0.0179675	DHFR, DAPK1, RARA, TYMS, EIF4E	198	100	19734	4.98333	1	0.130762	0.119635
GOTERM_BP_DIRECT	GO:0046718	symbiont entry into host cell	5	2.52525	0.0198013	DPP4, INSR, CDK1, EGFR, CTSB	198	103	19734	4.83819	1	0.137667	0.125953
GOTERM_BP_DIRECT	GO:0032755	positive regulation of interleukin-6 production	5	2.52525	0.0198013	SYK, NOS2, BTK, PTPN11, RELA	198	103	19734	4.83819	1	0.137667	0.125953
GOTERM_BP_DIRECT	GO:0000902	cell morphogenesis	5	2.52525	0.0204372	TGFB2, VDR, GP1BA, MAPK14, RHOA	198	104	19734	4.79167	1	0.138389	0.126614
GOTERM_BP_DIRECT	GO:0006805	xenobiotic metabolic process	5	2.52525	0.0331926	NQO1, BCHE, CYP2C8, GSTP1, RORA	198	121	19734	4.11846	1	0.20301	0.185736
GOTERM_BP_DIRECT	GO:0019722	calcium-mediated signaling	5	2.52525	0.0340594	ZAP70, EDNRB, SYK, PDPK1, BTK	198	122	19734	4.0847	1	0.206976	0.189365
GOTERM_BP_DIRECT	GO:0007219	Notch signaling pathway	5	2.52525	0.0349393	NFKBIA, ADAM17, BMP2, CDK6, NR1H4	198	123	19734	4.05149	1	0.211871	0.193843
GOTERM_BP_DIRECT	GO:0009887	animal organ morphogenesis	5	2.52525	0.045486	BMP2, SYK, HRAS, RELA, FGFR2	198	134	19734	3.71891	1	0.249734	0.228484
GOTERM_BP_DIRECT	GO:0016525	negative regulation of angiogenesis	5	2.52525	0.0465238	TGFB2, STAT1, PPARG, TEK, RELA	198	135	19734	3.69136	1	0.254449	0.232798
GOTERM_BP_DIRECT	GO:0051092	positive regulation of NF-kappaB transcription factor activity	5	2.52525	0.0486386	AR, BTK, PRKCQ, S100A9, RELA	198	137	19734	3.63747	1	0.255345	0.233617
GOTERM_BP_DIRECT	GO:0060336	negative regulation of type II interferon-mediated signaling pathway	4	2.0202	5.2882e-05	ARG1, NR1H2, NR1H3, PPARG	198	8	19734	49.8333	0.139637	0.00146016	0.00133591
GOTERM_BP_DIRECT	GO:0071376	cellular response to corticotropin-releasing hormone stimulus	4	2.0202	7.87394e-05	RXRB, RARG, RARA, RARB	198	9	19734	44.2963	0.20064	0.00199942	0.00182929
GOTERM_BP_DIRECT	GO:0046638	positive regulation of alpha-beta T cell differentiation	4	2.0202	0.000111658	ZAP70, PNP, SYK, RHOA	198	10	19734	39.8667	0.272086	0.00258174	0.00236206
GOTERM_BP_DIRECT	GO:0060020	Bergmann glial cell differentiation	4	2.0202	0.000152401	MAP2K1, ABL1, MAPK1, PTPN11	198	11	19734	36.2424	0.351738	0.00318697	0.00291579
GOTERM_BP_DIRECT	GO:0071492	cellular response to UV-A	4	2.0202	0.000152401	MME, MMP2, MMP3, MMP9	198	11	19734	36.2424	0.351738	0.00318697	0.00291579
GOTERM_BP_DIRECT	GO:0010745	negative regulation of macrophage derived foam cell differentiation	4	2.0202	0.000328853	NFKBIA, NR1H2, NR1H3, PPARG	198	14	19734	28.4762	0.607575	0.00612846	0.00560698
GOTERM_BP_DIRECT	GO:0045737	positive regulation of cyclin-dependent protein serine/threonine kinase activity	4	2.0202	0.000328853	ADAM17, PIM1, AKT1, EGFR	198	14	19734	28.4762	0.607575	0.00612846	0.00560698
GOTERM_BP_DIRECT	GO:0051000	positive regulation of nitric-oxide synthase activity	4	2.0202	0.00040805	DHFR, TERT, AKT1, ESR1	198	15	19734	26.5778	0.686743	0.00739168	0.00676271
GOTERM_BP_DIRECT	GO:0060065	uterus development	4	2.0202	0.000715825	TGFB2, SRC, ESR1, CYP19A1	198	18	19734	22.1481	0.86952	0.0117677	0.0107663
GOTERM_BP_DIRECT	GO:0003203	endocardial cushion morphogenesis	4	2.0202	0.000843817	TGFB2, BMP2, NOS3, MDM2	198	19	19734	20.9825	0.909357	0.0132586	0.0121304
GOTERM_BP_DIRECT	GO:0035994	response to muscle stretch	4	2.0202	0.000843817	NFKBIA, GPI, MAPK14, RELA	198	19	19734	20.9825	0.909357	0.0132586	0.0121304
GOTERM_BP_DIRECT	GO:0038096	Fc-gamma receptor signaling pathway involved in phagocytosis	4	2.0202	0.000985459	HCK, SYK, SRC, ABL1	198	20	19734	19.9333	0.939434	0.015068	0.0137858
GOTERM_BP_DIRECT	GO:0031641	regulation of myelination	4	2.0202	0.00114129	RARG, RARA, RARB, AKT1	198	21	19734	18.9841	0.961136	0.0169939	0.0155478
GOTERM_BP_DIRECT	GO:0006693	prostaglandin metabolic process	4	2.0202	0.00131183	GSTM1, GSTP1, AKR1C3, AKR1B1	198	22	19734	18.1212	0.976086	0.0190349	0.0174152
GOTERM_BP_DIRECT	GO:0060324	face development	4	2.0202	0.00131183	MAP2K1, RARG, RARA, MAPK1	198	22	19734	18.1212	0.976086	0.0190349	0.0174152
GOTERM_BP_DIRECT	GO:0032331	negative regulation of chondrocyte differentiation	4	2.0202	0.00149758	RARG, RARB, PTPN11, TGFBR1	198	23	19734	17.3333	0.98591	0.0206753	0.018916
GOTERM_BP_DIRECT	GO:0002053	positive regulation of mesenchymal cell proliferation	4	2.0202	0.0019166	STAT1, KDR, FGFR2, FGFR1	198	25	19734	15.9467	0.99573	0.0253466	0.0231898
GOTERM_BP_DIRECT	GO:0008045	motor neuron axon guidance	4	2.0202	0.00215078	CDK5, ERBB2, RAC2, RAC1	198	26	19734	15.3333	0.997809	0.0275532	0.0252087
GOTERM_BP_DIRECT	GO:0006509	membrane protein ectodomain proteolysis	4	2.0202	0.00215078	BACE1, ADAM17, MMP7, PRKCQ	198	26	19734	15.3333	0.997809	0.0275532	0.0252087
GOTERM_BP_DIRECT	GO:0002862	negative regulation of inflammatory response to antigenic stimulus	4	2.0202	0.00215078	HCK, SYK, SRC, MAPK14	198	26	19734	15.3333	0.997809	0.0275532	0.0252087
GOTERM_BP_DIRECT	GO:0051894	positive regulation of focal adhesion assembly	4	2.0202	0.00215078	ABL1, KDR, TEK, RAC1	198	26	19734	15.3333	0.997809	0.0275532	0.0252087
GOTERM_BP_DIRECT	GO:0032740	positive regulation of interleukin-17 production	4	2.0202	0.00240197	NR1H4, PRKCQ, JAK2, IL2	198	27	19734	14.7654	0.998929	0.0302266	0.0276546
GOTERM_BP_DIRECT	GO:2000773	negative regulation of cellular senescence	4	2.0202	0.00240197	CDK6, TERT, ABL1, MIF	198	27	19734	14.7654	0.998929	0.0302266	0.0276546
GOTERM_BP_DIRECT	GO:0045453	bone resorption	4	2.0202	0.00295703	SRC, CTSK, RAC2, RAC1	198	29	19734	13.7471	0.99978	0.0353352	0.0323285
GOTERM_BP_DIRECT	GO:0090314	positive regulation of protein targeting to membrane	4	2.0202	0.00326165	CDK5, AKT2, ERBB2, HRAS	198	30	19734	13.2889	0.999908	0.038017	0.034782
GOTERM_BP_DIRECT	GO:0042476	odontogenesis	4	2.0202	0.00326165	TGFB2, SRC, RHOA, FGFR2	198	30	19734	13.2889	0.999908	0.038017	0.034782
GOTERM_BP_DIRECT	GO:0007498	mesoderm development	4	2.0202	0.00326165	PPP2CA, HCK, BTK, JAK2	198	30	19734	13.2889	0.999908	0.038017	0.034782
GOTERM_BP_DIRECT	GO:0034612	response to tumor necrosis factor	4	2.0202	0.00358482	CASP8, CASP3, JAK2, PTGS2	198	31	19734	12.8602	0.999963	0.0402974	0.0368684
GOTERM_BP_DIRECT	GO:0045740	positive regulation of DNA replication	4	2.0202	0.00358482	CDC42, CDK2, CDK1, EGFR	198	31	19734	12.8602	0.999963	0.0402974	0.0368684
GOTERM_BP_DIRECT	GO:0051602	response to electrical stimulus	4	2.0202	0.00358482	NQO1, SRC, MMP2, SOD2	198	31	19734	12.8602	0.999963	0.0402974	0.0368684
GOTERM_BP_DIRECT	GO:0048010	vascular endothelial growth factor receptor signaling pathway	4	2.0202	0.00358482	SRC, MAPKAPK2, KDR, MAPK14	198	31	19734	12.8602	0.999963	0.0402974	0.0368684
GOTERM_BP_DIRECT	GO:0070269	pyroptotic inflammatory response	4	2.0202	0.00428814	CASP8, CASP3, CASP1, ELANE	198	33	19734	12.0808	0.999995	0.0455055	0.0416334
GOTERM_BP_DIRECT	GO:0048469	cell maturation	4	2.0202	0.00428814	BTK, REN, PPARG, FGFR1	198	33	19734	12.0808	0.999995	0.0455055	0.0416334
GOTERM_BP_DIRECT	GO:0035924	cellular response to vascular endothelial growth factor stimulus	4	2.0202	0.00428814	MAPKAPK2, KDR, AKT1, MAPK14	198	33	19734	12.0808	0.999995	0.0455055	0.0416334
GOTERM_BP_DIRECT	GO:0051973	positive regulation of telomerase activity	4	2.0202	0.00428814	HSP90AA1, HSP90AB1, MAPK1, PRKCQ	198	33	19734	12.0808	0.999995	0.0455055	0.0416334
GOTERM_BP_DIRECT	GO:0051968	positive regulation of synaptic transmission, glutamatergic	4	2.0202	0.00428814	ADORA2A, PTGS2, EGFR, HDAC6	198	33	19734	12.0808	0.999995	0.0455055	0.0416334
GOTERM_BP_DIRECT	GO:0030225	macrophage differentiation	4	2.0202	0.00428814	CDC42, CASP8, PARP1, MMP9	198	33	19734	12.0808	0.999995	0.0455055	0.0416334
GOTERM_BP_DIRECT	GO:0035987	endodermal cell differentiation	4	2.0202	0.00466893	MAP2K1, MMP2, MMP8, MMP9	198	34	19734	11.7255	0.999998	0.0489979	0.0448286
GOTERM_BP_DIRECT	GO:0032743	positive regulation of interleukin-2 production	4	2.0202	0.00506953	PNP, PDE4D, ABL1, PRKCQ	198	35	19734	11.3905	0.999999	0.0518326	0.0474221
GOTERM_BP_DIRECT	GO:0006730	one-carbon metabolic process	4	2.0202	0.00506953	DHFR, CA1, AHCY, CA2	198	35	19734	11.3905	0.999999	0.0518326	0.0474221
GOTERM_BP_DIRECT	GO:0002027	regulation of heart rate	4	2.0202	0.00506953	EDNRB, PDE4D, MDM2, PRKACA	198	35	19734	11.3905	0.999999	0.0518326	0.0474221
GOTERM_BP_DIRECT	GO:0071407	cellular response to organic cyclic compound	4	2.0202	0.00549023	BMP2, CASP8, STAT1, CDK1	198	36	19734	11.0741	1	0.0547867	0.0501248
GOTERM_BP_DIRECT	GO:0097192	extrinsic apoptotic signaling pathway in absence of ligand	4	2.0202	0.00549023	GSK3B, CTNNA1, IL2, BCL2L1	198	36	19734	11.0741	1	0.0547867	0.0501248
GOTERM_BP_DIRECT	GO:0043407	negative regulation of MAP kinase activity	4	2.0202	0.00593128	PTPN1, BMP2, GSTP1, PPARG	198	37	19734	10.7748	1	0.0571816	0.0523159
GOTERM_BP_DIRECT	GO:0031100	animal organ regeneration	4	2.0202	0.00593128	CCNA2, F7, CDK1, PPARG	198	37	19734	10.7748	1	0.0571816	0.0523159
GOTERM_BP_DIRECT	GO:0042542	response to hydrogen peroxide	4	2.0202	0.00593128	STAT1, CASP3, MMP2, SOD2	198	37	19734	10.7748	1	0.0571816	0.0523159
GOTERM_BP_DIRECT	GO:0001657	ureteric bud development	4	2.0202	0.00593128	RARA, RARB, FGFR2, FGFR1	198	37	19734	10.7748	1	0.0571816	0.0523159
GOTERM_BP_DIRECT	GO:0031333	negative regulation of protein-containing complex assembly	4	2.0202	0.00593128	CDC42, GSK3B, SRC, HDAC6	198	37	19734	10.7748	1	0.0571816	0.0523159
GOTERM_BP_DIRECT	GO:2001240	negative regulation of extrinsic apoptotic signaling pathway in absence of ligand	4	2.0202	0.00593128	TERT, CTNNA1, AKT1, BCL2L1	198	37	19734	10.7748	1	0.0571816	0.0523159
GOTERM_BP_DIRECT	GO:0045787	positive regulation of cell cycle	4	2.0202	0.00593128	TGFB2, CHEK1, RARA, FGFR2	198	37	19734	10.7748	1	0.0571816	0.0523159
GOTERM_BP_DIRECT	GO:0070328	triglyceride homeostasis	4	2.0202	0.00593128	NR1H4, ADORA1, NR1H3, RORA	198	37	19734	10.7748	1	0.0571816	0.0523159
GOTERM_BP_DIRECT	GO:0001890	placenta development	4	2.0202	0.00593128	HSP90AB1, MME, PPARG, MAPK14	198	37	19734	10.7748	1	0.0571816	0.0523159
GOTERM_BP_DIRECT	GO:0043029	T cell homeostasis	4	2.0202	0.00639295	PPP2CA, CCNB2, CASP3, JAK3	198	38	19734	10.4912	1	0.0602038	0.055081
GOTERM_BP_DIRECT	GO:0030041	actin filament polymerization	4	2.0202	0.00790392	ABL1, WAS, RAC1, JAK2	198	41	19734	9.72358	1	0.0707913	0.0647676
GOTERM_BP_DIRECT	GO:0035094	response to nicotine	4	2.0202	0.00845027	CASP3, MMP2, MAPK1, IGF1R	198	42	19734	9.49206	1	0.0741746	0.067863
GOTERM_BP_DIRECT	GO:0030501	positive regulation of bone mineralization	4	2.0202	0.00845027	RXRB, BMP2, RXRA, VDR	198	42	19734	9.49206	1	0.0741746	0.067863
GOTERM_BP_DIRECT	GO:0042594	response to starvation	4	2.0202	0.00845027	HSPA8, PPARG, ACADM, PCK1	198	42	19734	9.49206	1	0.0741746	0.067863
GOTERM_BP_DIRECT	GO:0046427	positive regulation of receptor signaling pathway via JAK-STAT	4	2.0202	0.00901829	ERBB4, KIT, F2, JAK2	198	43	19734	9.27132	1	0.0786749	0.0719803
GOTERM_BP_DIRECT	GO:0009408	response to heat	4	2.0202	0.00901829	HSP90AA1, NOS3, AKT1, IGF1	198	43	19734	9.27132	1	0.0786749	0.0719803
GOTERM_BP_DIRECT	GO:0048870	cell motility	4	2.0202	0.00960815	ADAM17, MAP2K1, RAC1, TGFBR1	198	44	19734	9.06061	1	0.0808449	0.0739657
GOTERM_BP_DIRECT	GO:0045454	cell redox homeostasis	4	2.0202	0.00960815	NQO1, NOS2, NOS3, GSR	198	44	19734	9.06061	1	0.0808449	0.0739657
GOTERM_BP_DIRECT	GO:0051603	proteolysis involved in protein catabolic process	4	2.0202	0.01022	CASP8, CTSK, MDM2, CTSB	198	45	19734	8.85926	1	0.0849874	0.0777557
GOTERM_BP_DIRECT	GO:0007566	embryo implantation	4	2.0202	0.01022	MMP2, PTGS2, MMP9, PPARD	198	45	19734	8.85926	1	0.0849874	0.0777557
GOTERM_BP_DIRECT	GO:0048863	stem cell differentiation	4	2.0202	0.010854	KIT, MAPK14, ESR1, FGFR1	198	46	19734	8.66667	1	0.0876954	0.0802333
GOTERM_BP_DIRECT	GO:0046627	negative regulation of insulin receptor signaling pathway	4	2.0202	0.010854	GSK3B, PTPN1, PRKCQ, RELA	198	46	19734	8.66667	1	0.0876954	0.0802333
GOTERM_BP_DIRECT	GO:0007259	cell surface receptor signaling pathway via JAK-STAT	4	2.0202	0.0115103	ERBB4, STAT1, JAK2, JAK3	198	47	19734	8.48227	1	0.0916955	0.083893
GOTERM_BP_DIRECT	GO:0032092	positive regulation of protein binding	4	2.0202	0.0115103	FKBP1A, GSK3B, BMP2, TERT	198	47	19734	8.48227	1	0.0916955	0.083893
GOTERM_BP_DIRECT	GO:0007163	establishment or maintenance of cell polarity	4	2.0202	0.0115103	CDC42, CTNNA1, RAC2, RAC1	198	47	19734	8.48227	1	0.0916955	0.083893
GOTERM_BP_DIRECT	GO:0048286	lung alveolus development	4	2.0202	0.0115103	MMP12, KDR, PGR, FGFR2	198	47	19734	8.48227	1	0.0916955	0.083893
GOTERM_BP_DIRECT	GO:0003007	heart morphogenesis	4	2.0202	0.012189	FKBP1A, TGFB2, INSR, EPHB4	198	48	19734	8.30556	1	0.0957317	0.0875858
GOTERM_BP_DIRECT	GO:0048839	inner ear development	4	2.0202	0.012189	TGFB2, BMP2, MAPKAPK2, PTPN11	198	48	19734	8.30556	1	0.0957317	0.0875858
GOTERM_BP_DIRECT	GO:0072089	stem cell proliferation	4	2.0202	0.0128902	RARG, KDR, RARB, FGFR1	198	49	19734	8.13605	1	0.100438	0.0918915
GOTERM_BP_DIRECT	GO:0051384	response to glucocorticoid	4	2.0202	0.0136141	BCHE, CASP3, TYMS, PTGS2	198	50	19734	7.97333	1	0.10469	0.0957817
GOTERM_BP_DIRECT	GO:0045747	positive regulation of Notch signaling pathway	4	2.0202	0.0143607	TGFB2, SRC, NOS3, KIT	198	51	19734	7.81699	1	0.109203	0.0999106
GOTERM_BP_DIRECT	GO:0008630	intrinsic apoptotic signaling pathway in response to DNA damage	4	2.0202	0.0143607	ABL1, PIK3R1, SOD2, BCL2L1	198	51	19734	7.81699	1	0.109203	0.0999106
GOTERM_BP_DIRECT	GO:0007249	canonical NF-kappaB signal transduction	4	2.0202	0.0159224	NFKBIA, ABL1, AKT1, RELA	198	53	19734	7.52201	1	0.118854	0.108741
GOTERM_BP_DIRECT	GO:1900087	positive regulation of G1/S transition of mitotic cell cycle	4	2.0202	0.0159224	ADAM17, TERT, AKT1, EGFR	198	53	19734	7.52201	1	0.118854	0.108741
GOTERM_BP_DIRECT	GO:0007519	skeletal muscle tissue development	4	2.0202	0.0159224	HSPA8, CDK5, MAPK14, RHOA	198	53	19734	7.52201	1	0.118854	0.108741
GOTERM_BP_DIRECT	GO:0050680	negative regulation of epithelial cell proliferation	4	2.0202	0.017576	AR, TGFB2, CDK6, PPARD	198	55	19734	7.24848	1	0.12883	0.117868
GOTERM_BP_DIRECT	GO:1904263	positive regulation of TORC1 signaling	4	2.0202	0.0184373	SYK, SRC, PIM1, AKT1	198	56	19734	7.11905	1	0.130762	0.119635
GOTERM_BP_DIRECT	GO:0045600	positive regulation of fat cell differentiation	4	2.0202	0.0184373	BMP2, AKT1, PPARG, PPARD	198	56	19734	7.11905	1	0.130762	0.119635
GOTERM_BP_DIRECT	GO:0006469	negative regulation of protein kinase activity	4	2.0202	0.0184373	PDPK1, GSTP1, AKT1, WARS1	198	56	19734	7.11905	1	0.130762	0.119635
GOTERM_BP_DIRECT	GO:1903078	positive regulation of protein localization to plasma membrane	4	2.0202	0.0193217	PDPK1, AKT1, PIK3R1, EGFR	198	57	19734	6.99415	1	0.136694	0.125062
GOTERM_BP_DIRECT	GO:0030282	bone mineralization	4	2.0202	0.0202293	BMP2, MMP13, PTGS2, FGFR2	198	58	19734	6.87356	1	0.137794	0.126069
GOTERM_BP_DIRECT	GO:0071363	cellular response to growth factor stimulus	4	2.0202	0.0202293	INSR, ERBB2, MDM2, TGFBR1	198	58	19734	6.87356	1	0.137794	0.126069
GOTERM_BP_DIRECT	GO:0032024	positive regulation of insulin secretion	4	2.0202	0.0211599	F2, JAK2, PRKACA, GCK	198	59	19734	6.75706	1	0.142604	0.13047
GOTERM_BP_DIRECT	GO:0033209	tumor necrosis factor-mediated signaling pathway	4	2.0202	0.0230908	NFKBIA, STAT1, JAK2, RELA	198	61	19734	6.53552	1	0.152721	0.139726
GOTERM_BP_DIRECT	GO:0030097	hemopoiesis	4	2.0202	0.0261607	TGFB2, LCK, KIT, SOD2	198	64	19734	6.22917	1	0.169865	0.155411
GOTERM_BP_DIRECT	GO:0071230	cellular response to amino acid stimulus	4	2.0202	0.0261607	MMP2, MMP3, EGFR, BCL2L1	198	64	19734	6.22917	1	0.169865	0.155411
GOTERM_BP_DIRECT	GO:0032757	positive regulation of interleukin-8 production	4	2.0202	0.0261607	SYK, NOS2, RELA, ELANE	198	64	19734	6.22917	1	0.169865	0.155411
GOTERM_BP_DIRECT	GO:0032731	positive regulation of interleukin-1 beta production	4	2.0202	0.0272303	CASP8, CASP1, JAK2, RELA	198	65	19734	6.13333	1	0.176006	0.16103
GOTERM_BP_DIRECT	GO:0022008	neurogenesis	4	2.0202	0.0283229	ERBB4, ERBB2, RARB, EGFR	198	66	19734	6.0404	1	0.18224	0.166733
GOTERM_BP_DIRECT	GO:1901224	positive regulation of non-canonical NF-kappaB signal transduction	4	2.0202	0.0294385	RELA, RHOA, EGFR, NR3C2	198	67	19734	5.95025	1	0.183725	0.168092
GOTERM_BP_DIRECT	GO:0001819	positive regulation of cytokine production	4	2.0202	0.0305771	ITK, SRC, MIF, PIK3CG	198	68	19734	5.86275	1	0.188636	0.172585
GOTERM_BP_DIRECT	GO:0007052	mitotic spindle organization	4	2.0202	0.0305771	CCNB1, PLK1, KIF11, AURKA	198	68	19734	5.86275	1	0.188636	0.172585
GOTERM_BP_DIRECT	GO:0001938	positive regulation of endothelial cell proliferation	4	2.0202	0.0353603	KDR, AKT1, TEK, TGFBR1	198	72	19734	5.53704	1	0.213968	0.195761
GOTERM_BP_DIRECT	GO:0032720	negative regulation of tumor necrosis factor production	4	2.0202	0.0445996	GSTP1, NR1H4, RARA, IGF1	198	79	19734	5.04641	1	0.247737	0.226657
GOTERM_BP_DIRECT	GO:0070373	negative regulation of ERK1 and ERK2 cascade	4	2.0202	0.0445996	PTPN1, GSTP1, ABL1, DUSP6	198	79	19734	5.04641	1	0.247737	0.226657
GOTERM_BP_DIRECT	GO:0071347	cellular response to interleukin-1	4	2.0202	0.0460083	MMP2, RORA, PCK1, RELA	198	80	19734	4.98333	1	0.252115	0.230662
GOTERM_BP_DIRECT	GO:0043366	beta selection	3	1.51515	0.000295505	ZAP70, SYK, RHOA	198	3	19734	99.6667	0.568523	0.00567848	0.00519529
GOTERM_BP_DIRECT	GO:0021697	cerebellar cortex formation	3	1.51515	0.000295505	MAP2K1, CDK5, PTPN11	198	3	19734	99.6667	0.568523	0.00567848	0.00519529
GOTERM_BP_DIRECT	GO:0002157	positive regulation of thyroid hormone receptor signaling pathway	3	1.51515	0.000295505	RXRA, THRB, THRA	198	3	19734	99.6667	0.568523	0.00567848	0.00519529
GOTERM_BP_DIRECT	GO:0038127	ERBB signaling pathway	3	1.51515	0.000972095	ERBB2, MAPK1, PTPN11	198	5	19734	59.8	0.937086	0.014944	0.0136724
GOTERM_BP_DIRECT	GO:0044209	AMP salvage	3	1.51515	0.000972095	ADK, HPRT1, APRT	198	5	19734	59.8	0.937086	0.014944	0.0136724
GOTERM_BP_DIRECT	GO:0043131	erythrocyte enucleation	3	1.51515	0.00144856	RAC2, RAC1, HDAC6	198	6	19734	49.8333	0.983799	0.0200961	0.0183861
GOTERM_BP_DIRECT	GO:0032263	GMP salvage	3	1.51515	0.00144856	ADK, HPRT1, APRT	198	6	19734	49.8333	0.983799	0.0200961	0.0183861
GOTERM_BP_DIRECT	GO:0002068	glandular epithelial cell development	3	1.51515	0.00144856	RARG, RARA, RARB	198	6	19734	49.8333	0.983799	0.0200961	0.0183861
GOTERM_BP_DIRECT	GO:0006527	arginine catabolic process	3	1.51515	0.00144856	NOS2, NOS3, ARG1	198	6	19734	49.8333	0.983799	0.0200961	0.0183861
GOTERM_BP_DIRECT	GO:0070662	mast cell proliferation	3	1.51515	0.00144856	KIT, RAC2, RAC1	198	6	19734	49.8333	0.983799	0.0200961	0.0183861
GOTERM_BP_DIRECT	GO:0070564	positive regulation of vitamin D receptor signaling pathway	3	1.51515	0.00144856	RXRB, RXRA, VDR	198	6	19734	49.8333	0.983799	0.0200961	0.0183861
GOTERM_BP_DIRECT	GO:0070668	positive regulation of mast cell proliferation	3	1.51515	0.00144856	KIT, RAC2, RAC1	198	6	19734	49.8333	0.983799	0.0200961	0.0183861
GOTERM_BP_DIRECT	GO:0010518	positive regulation of phospholipase activity	3	1.51515	0.00201466	PDPK1, FGFR2, FGFR1	198	7	19734	42.7143	0.996771	0.0264042	0.0241574
GOTERM_BP_DIRECT	GO:0002674	negative regulation of acute inflammatory response	3	1.51515	0.00266859	GSTP1, ADORA1, PPARG	198	8	19734	37.375	0.999499	0.0320231	0.0292982
GOTERM_BP_DIRECT	GO:0048762	mesenchymal cell differentiation	3	1.51515	0.00266859	BMP2, TGFBR1, FGFR2	198	8	19734	37.375	0.999499	0.0320231	0.0292982
GOTERM_BP_DIRECT	GO:0060740	prostate gland epithelium morphogenesis	3	1.51515	0.00266859	AR, RARG, MMP2	198	8	19734	37.375	0.999499	0.0320231	0.0292982
GOTERM_BP_DIRECT	GO:0003417	growth plate cartilage development	3	1.51515	0.00266859	MMP13, RARA, RARB	198	8	19734	37.375	0.999499	0.0320231	0.0292982
GOTERM_BP_DIRECT	GO:0060509	type I pneumocyte differentiation	3	1.51515	0.00266859	THRB, THRA, LTA4H	198	8	19734	37.375	0.999499	0.0320231	0.0292982
GOTERM_BP_DIRECT	GO:0001542	ovulation from ovarian follicle	3	1.51515	0.00266859	NOS3, MMP2, PGR	198	8	19734	37.375	0.999499	0.0320231	0.0292982
GOTERM_BP_DIRECT	GO:2000641	regulation of early endosome to late endosome transport	3	1.51515	0.00266859	MAP2K1, SRC, MAPK1	198	8	19734	37.375	0.999499	0.0320231	0.0292982
GOTERM_BP_DIRECT	GO:0019371	cyclooxygenase pathway	3	1.51515	0.00340855	AKR1C3, PTGS2, PTGS1	198	9	19734	33.2222	0.999939	0.0390884	0.0357623
GOTERM_BP_DIRECT	GO:0010907	positive regulation of glucose metabolic process	3	1.51515	0.00340855	SRC, AKT2, AKT1	198	9	19734	33.2222	0.999939	0.0390884	0.0357623
GOTERM_BP_DIRECT	GO:0038133	ERBB2-ERBB3 signaling pathway	3	1.51515	0.00340855	MAP2K1, ERBB2, MAPK1	198	9	19734	33.2222	0.999939	0.0390884	0.0357623
GOTERM_BP_DIRECT	GO:0051593	response to folic acid	3	1.51515	0.00340855	BCHE, CBS, TYMS	198	9	19734	33.2222	0.999939	0.0390884	0.0357623
GOTERM_BP_DIRECT	GO:2000273	positive regulation of signaling receptor activity	3	1.51515	0.00423277	HDAC1, JAK2, HDAC6	198	10	19734	29.9	0.999994	0.0455055	0.0416334
GOTERM_BP_DIRECT	GO:0070431	nucleotide-binding oligomerization domain containing 2 signaling pathway	3	1.51515	0.00423277	NFKBIA, XIAP, RELA	198	10	19734	29.9	0.999994	0.0455055	0.0416334
GOTERM_BP_DIRECT	GO:0150077	regulation of neuroinflammatory response	3	1.51515	0.00423277	MMP3, PTGS2, MMP9	198	10	19734	29.9	0.999994	0.0455055	0.0416334
GOTERM_BP_DIRECT	GO:0060397	growth hormone receptor signaling pathway via JAK-STAT	3	1.51515	0.00423277	PTPN1, JAK2, JAK3	198	10	19734	29.9	0.999994	0.0455055	0.0416334
GOTERM_BP_DIRECT	GO:0051093	negative regulation of developmental process	3	1.51515	0.00423277	GSK3B, KIT, BCL2L1	198	10	19734	29.9	0.999994	0.0455055	0.0416334
GOTERM_BP_DIRECT	GO:0032872	regulation of stress-activated MAPK cascade	3	1.51515	0.00423277	MAP2K1, GSTP1, MAPK1	198	10	19734	29.9	0.999994	0.0455055	0.0416334
GOTERM_BP_DIRECT	GO:0051248	negative regulation of protein metabolic process	3	1.51515	0.00423277	EDNRB, HSP90AB1, MIF	198	10	19734	29.9	0.999994	0.0455055	0.0416334
GOTERM_BP_DIRECT	GO:0043279	response to alkaloid	3	1.51515	0.00513952	NQO1, BCHE, IGF1R	198	11	19734	27.1818	1	0.0518326	0.0474221
GOTERM_BP_DIRECT	GO:0043304	regulation of mast cell degranulation	3	1.51515	0.00513952	PDPK1, RAC2, RAC1	198	11	19734	27.1818	1	0.0518326	0.0474221
GOTERM_BP_DIRECT	GO:0010591	regulation of lamellipodium assembly	3	1.51515	0.00513952	CDC42, WAS, RAC1	198	11	19734	27.1818	1	0.0518326	0.0474221
GOTERM_BP_DIRECT	GO:0050847	progesterone receptor signaling pathway	3	1.51515	0.00513952	SRC, MAPK1, PGR	198	11	19734	27.1818	1	0.0518326	0.0474221
GOTERM_BP_DIRECT	GO:0071374	cellular response to parathyroid hormone stimulus	3	1.51515	0.00513952	KAT2B, PRKACA, HDAC6	198	11	19734	27.1818	1	0.0518326	0.0474221
GOTERM_BP_DIRECT	GO:0003181	atrioventricular valve morphogenesis	3	1.51515	0.00612708	TGFB2, BMP2, MDM2	198	12	19734	24.9167	1	0.0579404	0.0530102
GOTERM_BP_DIRECT	GO:0051156	glucose 6-phosphate metabolic process	3	1.51515	0.00612708	GPI, G6PD, GCK	198	12	19734	24.9167	1	0.0579404	0.0530102
GOTERM_BP_DIRECT	GO:0014075	response to amine	3	1.51515	0.00612708	NQO1, CDK1, JAK2	198	12	19734	24.9167	1	0.0579404	0.0530102
GOTERM_BP_DIRECT	GO:0050435	amyloid-beta metabolic process	3	1.51515	0.00612708	BACE1, MME, REN	198	12	19734	24.9167	1	0.0579404	0.0530102
GOTERM_BP_DIRECT	GO:0007167	enzyme-linked receptor protein signaling pathway	3	1.51515	0.00612708	ERBB2, JAK2, JAK3	198	12	19734	24.9167	1	0.0579404	0.0530102
GOTERM_BP_DIRECT	GO:0032495	response to muramyl dipeptide	3	1.51515	0.00719377	NFKBIA, MAPK14, RELA	198	13	19734	23	1	0.065574	0.0599942
GOTERM_BP_DIRECT	GO:0071872	cellular response to epinephrine stimulus	3	1.51515	0.00719377	PKLR, PDE4D, PRKACA	198	13	19734	23	1	0.065574	0.0599942
GOTERM_BP_DIRECT	GO:0010389	regulation of G2/M transition of mitotic cell cycle	3	1.51515	0.00719377	CDK6, CDK2, AURKA	198	13	19734	23	1	0.065574	0.0599942
GOTERM_BP_DIRECT	GO:0097242	amyloid-beta clearance	3	1.51515	0.00719377	MME, INSR, IGF1R	198	13	19734	23	1	0.065574	0.0599942
GOTERM_BP_DIRECT	GO:0060333	type II interferon-mediated signaling pathway	3	1.51515	0.00719377	HCK, STAT1, JAK2	198	13	19734	23	1	0.065574	0.0599942
GOTERM_BP_DIRECT	GO:0051450	myoblast proliferation	3	1.51515	0.00719377	SRC, ABL1, IGF1	198	13	19734	23	1	0.065574	0.0599942
GOTERM_BP_DIRECT	GO:0033690	positive regulation of osteoblast proliferation	3	1.51515	0.00719377	BMP2, ABL1, IGF1R	198	13	19734	23	1	0.065574	0.0599942
GOTERM_BP_DIRECT	GO:0060644	mammary gland epithelial cell differentiation	3	1.51515	0.00719377	ERBB4, AKT2, AKT1	198	13	19734	23	1	0.065574	0.0599942
GOTERM_BP_DIRECT	GO:0060317	cardiac epithelial to mesenchymal transition	3	1.51515	0.00833792	TGFB2, BMP2, TGFBR1	198	14	19734	21.3571	1	0.0738725	0.0675865
GOTERM_BP_DIRECT	GO:0071498	cellular response to fluid shear stress	3	1.51515	0.00833792	SRC, MMP2, PTGS2	198	14	19734	21.3571	1	0.0738725	0.0675865
GOTERM_BP_DIRECT	GO:2001028	positive regulation of endothelial cell chemotaxis	3	1.51515	0.00833792	KDR, MET, FGFR1	198	14	19734	21.3571	1	0.0738725	0.0675865
GOTERM_BP_DIRECT	GO:0071732	cellular response to nitric oxide	3	1.51515	0.00955791	CCNA2, CDK2, MMP3	198	15	19734	19.9333	1	0.0808449	0.0739657
GOTERM_BP_DIRECT	GO:0003376	sphingosine-1-phosphate receptor signaling pathway	3	1.51515	0.00955791	AKT1, RAC1, PIK3CG	198	15	19734	19.9333	1	0.0808449	0.0739657
GOTERM_BP_DIRECT	GO:0031103	axon regeneration	3	1.51515	0.00955791	DHFR, CTNNA1, JAK2	198	15	19734	19.9333	1	0.0808449	0.0739657
GOTERM_BP_DIRECT	GO:0048011	neurotrophin TRK receptor signaling pathway	3	1.51515	0.00955791	SRC, CASP3, PTPN11	198	15	19734	19.9333	1	0.0808449	0.0739657
GOTERM_BP_DIRECT	GO:0045723	positive regulation of fatty acid biosynthetic process	3	1.51515	0.00955791	KAT2B, NR1H2, NR1H3	198	15	19734	19.9333	1	0.0808449	0.0739657
GOTERM_BP_DIRECT	GO:1903265	positive regulation of tumor necrosis factor-mediated signaling pathway	3	1.51515	0.00955791	ADAM17, CASP1, MMP8	198	15	19734	19.9333	1	0.0808449	0.0739657
GOTERM_BP_DIRECT	GO:0070848	response to growth factor	3	1.51515	0.00955791	AKT1, DUSP6, HDAC6	198	15	19734	19.9333	1	0.0808449	0.0739657
GOTERM_BP_DIRECT	GO:0040008	regulation of growth	3	1.51515	0.00955791	PPP2CA, CCNB2, BCL2L1	198	15	19734	19.9333	1	0.0808449	0.0739657
GOTERM_BP_DIRECT	GO:0010288	response to lead ion	3	1.51515	0.0108521	BACE1, PPP2CA, FECH	198	16	19734	18.6875	1	0.0876954	0.0802333
GOTERM_BP_DIRECT	GO:0090336	positive regulation of brown fat cell differentiation	3	1.51515	0.0108521	PIM1, MAPK14, PTGS2	198	16	19734	18.6875	1	0.0876954	0.0802333
GOTERM_BP_DIRECT	GO:0002690	positive regulation of leukocyte chemotaxis	3	1.51515	0.0108521	F7, ADAM17, F10	198	16	19734	18.6875	1	0.0876954	0.0802333
GOTERM_BP_DIRECT	GO:0090399	replicative senescence	3	1.51515	0.0108521	MME, TERT, CHEK1	198	16	19734	18.6875	1	0.0876954	0.0802333
GOTERM_BP_DIRECT	GO:0030031	cell projection assembly	3	1.51515	0.0108521	RAC2, RAC1, FGFR1	198	16	19734	18.6875	1	0.0876954	0.0802333
GOTERM_BP_DIRECT	GO:0019430	removal of superoxide radicals	3	1.51515	0.0108521	NQO1, NOS3, SOD2	198	16	19734	18.6875	1	0.0876954	0.0802333
GOTERM_BP_DIRECT	GO:0051146	striated muscle cell differentiation	3	1.51515	0.0108521	CASP3, AKT1, MAPK14	198	16	19734	18.6875	1	0.0876954	0.0802333
GOTERM_BP_DIRECT	GO:0051770	positive regulation of nitric-oxide synthase biosynthetic process	3	1.51515	0.0108521	STAT1, KDR, JAK2	198	16	19734	18.6875	1	0.0876954	0.0802333
GOTERM_BP_DIRECT	GO:0033189	response to vitamin A	3	1.51515	0.0122189	RARA, PPARG, TYMS	198	17	19734	17.5882	1	0.0957317	0.0875858
GOTERM_BP_DIRECT	GO:0042770	signal transduction in response to DNA damage	3	1.51515	0.0122189	CHEK1, ABL1, MAPK14	198	17	19734	17.5882	1	0.0957317	0.0875858
GOTERM_BP_DIRECT	GO:0071383	cellular response to steroid hormone stimulus	3	1.51515	0.0122189	HSPA8, AR, NR3C1	198	17	19734	17.5882	1	0.0957317	0.0875858
GOTERM_BP_DIRECT	GO:0051492	regulation of stress fiber assembly	3	1.51515	0.0136568	CDC42, WAS, RAC1	198	18	19734	16.6111	1	0.10469	0.0957817
GOTERM_BP_DIRECT	GO:0032930	positive regulation of superoxide anion generation	3	1.51515	0.0136568	SYK, GSTP1, EGFR	198	18	19734	16.6111	1	0.10469	0.0957817
GOTERM_BP_DIRECT	GO:0043388	positive regulation of DNA binding	3	1.51515	0.0136568	PPARG, IGF1, MMP9	198	18	19734	16.6111	1	0.10469	0.0957817
GOTERM_BP_DIRECT	GO:0008637	apoptotic mitochondrial changes	3	1.51515	0.0136568	AKT1, ATP2A1, BCL2L1	198	18	19734	16.6111	1	0.10469	0.0957817
GOTERM_BP_DIRECT	GO:0060749	mammary gland alveolus development	3	1.51515	0.0136568	AR, ERBB4, ESR1	198	18	19734	16.6111	1	0.10469	0.0957817
GOTERM_BP_DIRECT	GO:0031396	regulation of protein ubiquitination	3	1.51515	0.0151642	HSP90AA1, HSP90AB1, TGFBR1	198	19	19734	15.7368	1	0.114093	0.104384
GOTERM_BP_DIRECT	GO:0009416	response to light stimulus	3	1.51515	0.0151642	MAPK10, MAPK8, FECH	198	19	19734	15.7368	1	0.114093	0.104384
GOTERM_BP_DIRECT	GO:0046889	positive regulation of lipid biosynthetic process	3	1.51515	0.0151642	NR1H3, AKT1, PCK1	198	19	19734	15.7368	1	0.114093	0.104384
GOTERM_BP_DIRECT	GO:0070509	calcium ion import	3	1.51515	0.0151642	CDK5, ATP2A1, GCK	198	19	19734	15.7368	1	0.114093	0.104384
GOTERM_BP_DIRECT	GO:0045780	positive regulation of bone resorption	3	1.51515	0.0167396	SYK, SRC, EGFR	198	20	19734	14.95	1	0.123336	0.112841
GOTERM_BP_DIRECT	GO:0090201	negative regulation of release of cytochrome c from mitochondria	3	1.51515	0.0167396	AKT1, IGF1, BCL2L1	198	20	19734	14.95	1	0.123336	0.112841
GOTERM_BP_DIRECT	GO:0006801	superoxide metabolic process	3	1.51515	0.0167396	NOS2, CBS, SOD2	198	20	19734	14.95	1	0.123336	0.112841
GOTERM_BP_DIRECT	GO:0001516	prostaglandin biosynthetic process	3	1.51515	0.0167396	MIF, PTGS2, PTGS1	198	20	19734	14.95	1	0.123336	0.112841
GOTERM_BP_DIRECT	GO:0045862	positive regulation of proteolysis	3	1.51515	0.0183816	HSPA8, CASP8, PLK1	198	21	19734	14.2381	1	0.130762	0.119635
GOTERM_BP_DIRECT	GO:0046628	positive regulation of insulin receptor signaling pathway	3	1.51515	0.0183816	SRC, NR1H4, PTPN11	198	21	19734	14.2381	1	0.130762	0.119635
GOTERM_BP_DIRECT	GO:0032148	activation of protein kinase B activity	3	1.51515	0.0183816	PDPK1, INSR, IGF1	198	21	19734	14.2381	1	0.130762	0.119635
GOTERM_BP_DIRECT	GO:0046677	response to antibiotic	3	1.51515	0.0183816	HSP90AA1, MDM2, JAK2	198	21	19734	14.2381	1	0.130762	0.119635
GOTERM_BP_DIRECT	GO:0002042	cell migration involved in sprouting angiogenesis	3	1.51515	0.0183816	KDR, AKT1, EPHB4	198	21	19734	14.2381	1	0.130762	0.119635
GOTERM_BP_DIRECT	GO:0010803	regulation of tumor necrosis factor-mediated signaling pathway	3	1.51515	0.0183816	CASP8, SYK, MAPKAPK2	198	21	19734	14.2381	1	0.130762	0.119635
GOTERM_BP_DIRECT	GO:1900227	positive regulation of NLRP3 inflammasome complex assembly	3	1.51515	0.0183816	PPP2CA, MAPK8, BTK	198	21	19734	14.2381	1	0.130762	0.119635
GOTERM_BP_DIRECT	GO:0046827	positive regulation of protein export from nucleus	3	1.51515	0.0183816	GSK3B, MDM2, PRKACA	198	21	19734	14.2381	1	0.130762	0.119635
GOTERM_BP_DIRECT	GO:0043254	regulation of protein-containing complex assembly	3	1.51515	0.0183816	HSPA8, HSP90AA1, PTPN11	198	21	19734	14.2381	1	0.130762	0.119635
GOTERM_BP_DIRECT	GO:0097194	execution phase of apoptosis	3	1.51515	0.0200885	CASP8, CASP3, AKT1	198	22	19734	13.5909	1	0.137667	0.125953
GOTERM_BP_DIRECT	GO:0071168	protein localization to chromatin	3	1.51515	0.0200885	PARP1, PLK1, ESR1	198	22	19734	13.5909	1	0.137667	0.125953
GOTERM_BP_DIRECT	GO:0005978	glycogen biosynthetic process	3	1.51515	0.0200885	AKT2, AKT1, ACADM	198	22	19734	13.5909	1	0.137667	0.125953
GOTERM_BP_DIRECT	GO:2000010	positive regulation of protein localization to cell surface	3	1.51515	0.0200885	HSP90AB1, ERBB4, AKT1	198	22	19734	13.5909	1	0.137667	0.125953
GOTERM_BP_DIRECT	GO:0007004	telomere maintenance via telomerase	3	1.51515	0.0200885	HSP90AA1, HSP90AB1, TERT	198	22	19734	13.5909	1	0.137667	0.125953
GOTERM_BP_DIRECT	GO:0044772	mitotic cell cycle phase transition	3	1.51515	0.0200885	CCNA2, CCNB2, CCNB1	198	22	19734	13.5909	1	0.137667	0.125953
GOTERM_BP_DIRECT	GO:0030520	estrogen receptor signaling pathway	3	1.51515	0.0200885	AR, ESR1, ESR2	198	22	19734	13.5909	1	0.137667	0.125953
GOTERM_BP_DIRECT	GO:0038061	non-canonical NF-kappaB signal transduction	3	1.51515	0.0218591	NFKBIA, AKT1, RELA	198	23	19734	13	1	0.144912	0.132581
GOTERM_BP_DIRECT	GO:0036120	cellular response to platelet-derived growth factor stimulus	3	1.51515	0.0218591	CCNA2, HDAC1, SRC	198	23	19734	13	1	0.144912	0.132581
GOTERM_BP_DIRECT	GO:0035855	megakaryocyte development	3	1.51515	0.0218591	KIT, PTPN11, GP1BA	198	23	19734	13	1	0.144912	0.132581
GOTERM_BP_DIRECT	GO:0045821	positive regulation of glycolytic process	3	1.51515	0.0218591	KAT2B, INSR, IGF1	198	23	19734	13	1	0.144912	0.132581
GOTERM_BP_DIRECT	GO:0071404	cellular response to low-density lipoprotein particle stimulus	3	1.51515	0.0218591	SYK, PPARG, CES1	198	23	19734	13	1	0.144912	0.132581
GOTERM_BP_DIRECT	GO:0035331	negative regulation of hippo signaling	3	1.51515	0.0218591	PPP2CA, SRC, MAPK14	198	23	19734	13	1	0.144912	0.132581
GOTERM_BP_DIRECT	GO:1903076	regulation of protein localization to plasma membrane	3	1.51515	0.0218591	AR, CDK5, PIK3R1	198	23	19734	13	1	0.144912	0.132581
GOTERM_BP_DIRECT	GO:0051403	stress-activated MAPK cascade	3	1.51515	0.0236919	MAPK8, MAPK1, MAPK14	198	24	19734	12.4583	1	0.155971	0.1427
GOTERM_BP_DIRECT	GO:0030521	androgen receptor signaling pathway	3	1.51515	0.0236919	AR, MAPK1, RHOA	198	24	19734	12.4583	1	0.155971	0.1427
GOTERM_BP_DIRECT	GO:0060038	cardiac muscle cell proliferation	3	1.51515	0.0255854	TGFB2, ABL1, FGFR1	198	25	19734	11.96	1	0.167275	0.153042
GOTERM_BP_DIRECT	GO:0043303	mast cell degranulation	3	1.51515	0.0255854	SYK, KIT, PIK3CG	198	25	19734	11.96	1	0.167275	0.153042
GOTERM_BP_DIRECT	GO:0042327	positive regulation of phosphorylation	3	1.51515	0.0255854	AR, MIF, EGFR	198	25	19734	11.96	1	0.167275	0.153042
GOTERM_BP_DIRECT	GO:0050900	leukocyte migration	3	1.51515	0.0275382	SRC, LCK, ADORA1	198	26	19734	11.5	1	0.177594	0.162482
GOTERM_BP_DIRECT	GO:0032753	positive regulation of interleukin-4 production	3	1.51515	0.0295491	SYK, RARA, PRKCQ	198	27	19734	11.0741	1	0.183725	0.168092
GOTERM_BP_DIRECT	GO:0071480	cellular response to gamma radiation	3	1.51515	0.0295491	MDM2, HRAS, BCL2L1	198	27	19734	11.0741	1	0.183725	0.168092
GOTERM_BP_DIRECT	GO:0002639	positive regulation of immunoglobulin production	3	1.51515	0.0295491	GPI, BTK, IL2	198	27	19734	11.0741	1	0.183725	0.168092
GOTERM_BP_DIRECT	GO:0071897	DNA biosynthetic process	3	1.51515	0.0316167	TERT, SRC, TYMS	198	28	19734	10.6786	1	0.193789	0.177299
GOTERM_BP_DIRECT	GO:1905564	positive regulation of vascular endothelial cell proliferation	3	1.51515	0.0316167	ADAM17, PDPK1, FGFR1	198	28	19734	10.6786	1	0.193789	0.177299
GOTERM_BP_DIRECT	GO:0001523	retinoid metabolic process	3	1.51515	0.0316167	AKR1C3, AKR1B1, ADH5	198	28	19734	10.6786	1	0.193789	0.177299
GOTERM_BP_DIRECT	GO:0042026	protein refolding	3	1.51515	0.0337397	FKBP1A, HSPA8, HSP90AA1	198	29	19734	10.3103	1	0.205472	0.187988
GOTERM_BP_DIRECT	GO:0001678	intracellular glucose homeostasis	3	1.51515	0.0337397	NR1H4, PIK3R1, GCK	198	29	19734	10.3103	1	0.205472	0.187988
GOTERM_BP_DIRECT	GO:1990000	amyloid fibril formation	3	1.51515	0.0359167	BACE1, FKBP1A, MDM2	198	30	19734	9.96667	1	0.2155	0.197163
GOTERM_BP_DIRECT	GO:0048662	negative regulation of smooth muscle cell proliferation	3	1.51515	0.0359167	BMP2, NOS3, PPARG	198	30	19734	9.96667	1	0.2155	0.197163
GOTERM_BP_DIRECT	GO:1902042	negative regulation of extrinsic apoptotic signaling pathway via death domain receptors	3	1.51515	0.0359167	GSK3B, NOS3, BCL2L1	198	30	19734	9.96667	1	0.2155	0.197163
GOTERM_BP_DIRECT	GO:0009409	response to cold	3	1.51515	0.0359167	HSP90AA1, THRA, ACADM	198	30	19734	9.96667	1	0.2155	0.197163
GOTERM_BP_DIRECT	GO:0051281	positive regulation of release of sequestered calcium ion into cytosol	3	1.51515	0.0381464	PDPK1, ABL1, F2	198	31	19734	9.64516	1	0.222432	0.203505
GOTERM_BP_DIRECT	GO:0060071	Wnt signaling pathway, planar cell polarity pathway	3	1.51515	0.0381464	CDC42, RAC1, RHOA	198	31	19734	9.64516	1	0.222432	0.203505
GOTERM_BP_DIRECT	GO:0045907	positive regulation of vasoconstriction	3	1.51515	0.0381464	ABL1, PTGS2, EGFR	198	31	19734	9.64516	1	0.222432	0.203505
GOTERM_BP_DIRECT	GO:0035335	peptidyl-tyrosine dephosphorylation	3	1.51515	0.0381464	PTPN1, PTPN11, DUSP6	198	31	19734	9.64516	1	0.222432	0.203505
GOTERM_BP_DIRECT	GO:0097421	liver regeneration	3	1.51515	0.0381464	TYMS, EGFR, AURKA	198	31	19734	9.64516	1	0.222432	0.203505
GOTERM_BP_DIRECT	GO:0045840	positive regulation of mitotic nuclear division	3	1.51515	0.0381464	INSR, IGF1, AURKA	198	31	19734	9.64516	1	0.222432	0.203505
GOTERM_BP_DIRECT	GO:0030878	thyroid gland development	3	1.51515	0.0381464	MAP2K1, THRA, MAPK1	198	31	19734	9.64516	1	0.222432	0.203505
GOTERM_BP_DIRECT	GO:0099171	presynaptic modulation of chemical synaptic transmission	3	1.51515	0.0404277	BACE1, GSK3B, ADORA2A	198	32	19734	9.34375	1	0.227676	0.208303
GOTERM_BP_DIRECT	GO:0010575	positive regulation of vascular endothelial growth factor production	3	1.51515	0.0404277	RORA, PTGS2, RELA	198	32	19734	9.34375	1	0.227676	0.208303
GOTERM_BP_DIRECT	GO:0001958	endochondral ossification	3	1.51515	0.0427593	MMP13, CBS, TEK	198	33	19734	9.06061	1	0.238446	0.218156
GOTERM_BP_DIRECT	GO:0051881	regulation of mitochondrial membrane potential	3	1.51515	0.0427593	ADORA2A, SOD2, BCL2L1	198	33	19734	9.06061	1	0.238446	0.218156
GOTERM_BP_DIRECT	GO:0033574	response to testosterone	3	1.51515	0.0427593	NQO1, GPI, MTAP	198	33	19734	9.06061	1	0.238446	0.218156
GOTERM_BP_DIRECT	GO:0051491	positive regulation of filopodium assembly	3	1.51515	0.0427593	CDC42, PIK3R1, TGFBR1	198	33	19734	9.06061	1	0.238446	0.218156
GOTERM_BP_DIRECT	GO:0048008	platelet-derived growth factor receptor signaling pathway	3	1.51515	0.0427593	SRC, PTPN11, JAK2	198	33	19734	9.06061	1	0.238446	0.218156
GOTERM_BP_DIRECT	GO:0048705	skeletal system morphogenesis	3	1.51515	0.04514	TGFBR1, FGFR2, FGFR1	198	34	19734	8.79412	1	0.248314	0.227184
GOTERM_BP_DIRECT	GO:2000379	positive regulation of reactive oxygen species metabolic process	3	1.51515	0.04514	AKR1C3, F2, MAPK14	198	34	19734	8.79412	1	0.248314	0.227184
GOTERM_BP_DIRECT	GO:0051497	negative regulation of stress fiber assembly	3	1.51515	0.04514	WAS, PIK3R1, MET	198	34	19734	8.79412	1	0.248314	0.227184
GOTERM_BP_DIRECT	GO:0071345	cellular response to cytokine stimulus	3	1.51515	0.04514	MME, DAPK1, RHOA	198	34	19734	8.79412	1	0.248314	0.227184
GOTERM_BP_DIRECT	GO:0010804	negative regulation of tumor necrosis factor-mediated signaling pathway	3	1.51515	0.04514	GSTP1, NR1H4, XIAP	198	34	19734	8.79412	1	0.248314	0.227184
GOTERM_BP_DIRECT	GO:0099175	regulation of postsynapse organization	3	1.51515	0.0475685	CDC42, HSPA8, AKT1	198	35	19734	8.54286	1	0.255345	0.233617
GOTERM_BP_DIRECT	GO:1905784	regulation of anaphase-promoting complex-dependent catabolic process	2	1.0101	0.0198664	PLK1, CDK2	198	2	19734	99.6667	1	0.137667	0.125953
GOTERM_BP_DIRECT	GO:0008050	female courtship behavior	2	1.0101	0.0198664	THRB, THRA	198	2	19734	99.6667	1	0.137667	0.125953
GOTERM_BP_DIRECT	GO:0035607	fibroblast growth factor receptor signaling pathway involved in orbitofrontal cortex development	2	1.0101	0.0198664	FGFR2, FGFR1	198	2	19734	99.6667	1	0.137667	0.125953
GOTERM_BP_DIRECT	GO:0046370	fructose biosynthetic process	2	1.0101	0.0198664	SORD, AKR1B1	198	2	19734	99.6667	1	0.137667	0.125953
GOTERM_BP_DIRECT	GO:0038189	neuropilin signaling pathway	2	1.0101	0.0296518	CDC42, ABL1	198	3	19734	66.4444	1	0.183725	0.168092
GOTERM_BP_DIRECT	GO:0060748	tertiary branching involved in mammary gland duct morphogenesis	2	1.0101	0.0296518	AR, PGR	198	3	19734	66.4444	1	0.183725	0.168092
GOTERM_BP_DIRECT	GO:0060523	prostate epithelial cord elongation	2	1.0101	0.0296518	ESR1, FGFR2	198	3	19734	66.4444	1	0.183725	0.168092
GOTERM_BP_DIRECT	GO:0031281	positive regulation of cyclase activity	2	1.0101	0.0296518	MAPK8, MAPK14	198	3	19734	66.4444	1	0.183725	0.168092
GOTERM_BP_DIRECT	GO:0002154	thyroid hormone receptor signaling pathway	2	1.0101	0.0296518	THRB, THRA	198	3	19734	66.4444	1	0.183725	0.168092
GOTERM_BP_DIRECT	GO:0060753	regulation of mast cell chemotaxis	2	1.0101	0.0296518	RAC2, RAC1	198	3	19734	66.4444	1	0.183725	0.168092
GOTERM_BP_DIRECT	GO:1904528	positive regulation of microtubule binding	2	1.0101	0.0296518	PPP2CA, ABL1	198	3	19734	66.4444	1	0.183725	0.168092
GOTERM_BP_DIRECT	GO:0070141	response to UV-A	2	1.0101	0.0296518	AKT1, EGFR	198	3	19734	66.4444	1	0.183725	0.168092
GOTERM_BP_DIRECT	GO:0045726	positive regulation of integrin biosynthetic process	2	1.0101	0.0296518	AR, TGFB2	198	3	19734	66.4444	1	0.183725	0.168092
GOTERM_BP_DIRECT	GO:0021847	ventricular zone neuroblast division	2	1.0101	0.0296518	FGFR2, FGFR1	198	3	19734	66.4444	1	0.183725	0.168092
GOTERM_BP_DIRECT	GO:0002366	leukocyte activation involved in immune response	2	1.0101	0.0296518	SYK, IL2	198	3	19734	66.4444	1	0.183725	0.168092
GOTERM_BP_DIRECT	GO:0070561	vitamin D receptor signaling pathway	2	1.0101	0.0296518	VDR, PIM1	198	3	19734	66.4444	1	0.183725	0.168092
GOTERM_BP_DIRECT	GO:0033688	regulation of osteoblast proliferation	2	1.0101	0.0296518	RHOA, FGFR2	198	3	19734	66.4444	1	0.183725	0.168092
GOTERM_BP_DIRECT	GO:0032369	negative regulation of lipid transport	2	1.0101	0.0393401	NR1H2, NR1H3	198	4	19734	49.8333	1	0.222432	0.203505
GOTERM_BP_DIRECT	GO:0060338	regulation of type I interferon-mediated signaling pathway	2	1.0101	0.0393401	PTPN1, PTPN11	198	4	19734	49.8333	1	0.222432	0.203505
GOTERM_BP_DIRECT	GO:0090170	regulation of Golgi inheritance	2	1.0101	0.0393401	MAP2K1, MAPK1	198	4	19734	49.8333	1	0.222432	0.203505
GOTERM_BP_DIRECT	GO:2000630	positive regulation of miRNA metabolic process	2	1.0101	0.0393401	HRAS, RELA	198	4	19734	49.8333	1	0.222432	0.203505
GOTERM_BP_DIRECT	GO:1905323	telomerase holoenzyme complex assembly	2	1.0101	0.0393401	HSP90AA1, HSP90AB1	198	4	19734	49.8333	1	0.222432	0.203505
GOTERM_BP_DIRECT	GO:1902949	positive regulation of tau-protein kinase activity	2	1.0101	0.0393401	HSP90AA1, HSP90AB1	198	4	19734	49.8333	1	0.222432	0.203505
GOTERM_BP_DIRECT	GO:0071226	cellular response to molecule of fungal origin	2	1.0101	0.0393401	SYK, BTK	198	4	19734	49.8333	1	0.222432	0.203505
GOTERM_BP_DIRECT	GO:0060534	trachea cartilage development	2	1.0101	0.0393401	RARG, RARA	198	4	19734	49.8333	1	0.222432	0.203505
GOTERM_BP_DIRECT	GO:0010748	negative regulation of long-chain fatty acid import across plasma membrane	2	1.0101	0.0393401	AKT2, AKT1	198	4	19734	49.8333	1	0.222432	0.203505
GOTERM_BP_DIRECT	GO:1905007	positive regulation of epithelial to mesenchymal transition involved in endocardial cushion formation	2	1.0101	0.0393401	TGFB2, TGFBR1	198	4	19734	49.8333	1	0.222432	0.203505
GOTERM_BP_DIRECT	GO:1901687	glutathione derivative biosynthetic process	2	1.0101	0.0393401	GSTM1, GSTP1	198	4	19734	49.8333	1	0.222432	0.203505
GOTERM_BP_DIRECT	GO:0032765	positive regulation of mast cell cytokine production	2	1.0101	0.0393401	SYK, KIT	198	4	19734	49.8333	1	0.222432	0.203505
GOTERM_BP_DIRECT	GO:0051409	response to nitrosative stress	2	1.0101	0.0393401	ADH5, DUSP6	198	4	19734	49.8333	1	0.222432	0.203505
GOTERM_BP_DIRECT	GO:0048550	negative regulation of pinocytosis	2	1.0101	0.0393401	NR1H2, NR1H3	198	4	19734	49.8333	1	0.222432	0.203505
GOTERM_BP_DIRECT	GO:1902622	regulation of neutrophil migration	2	1.0101	0.0393401	RAC2, RAC1	198	4	19734	49.8333	1	0.222432	0.203505
GOTERM_BP_DIRECT	GO:0018119	peptidyl-cysteine S-nitrosylation	2	1.0101	0.0393401	NOS2, S100A9	198	4	19734	49.8333	1	0.222432	0.203505
GOTERM_BP_DIRECT	GO:0060745	mammary gland branching involved in pregnancy	2	1.0101	0.0393401	VDR, ESR1	198	4	19734	49.8333	1	0.222432	0.203505
GOTERM_BP_DIRECT	GO:0033590	response to cobalamin	2	1.0101	0.0393401	RELA, EGFR	198	4	19734	49.8333	1	0.222432	0.203505
GOTERM_BP_DIRECT	GO:0007057	spindle assembly involved in female meiosis I	2	1.0101	0.0393401	CCNB2, AURKA	198	4	19734	49.8333	1	0.222432	0.203505
GOTERM_BP_DIRECT	GO:1905448	positive regulation of mitochondrial ATP synthesis coupled electron transport	2	1.0101	0.0393401	CCNB1, CDK1	198	4	19734	49.8333	1	0.222432	0.203505
GOTERM_BP_DIRECT	GO:0060571	morphogenesis of an epithelial fold	2	1.0101	0.0393401	AR, EGFR	198	4	19734	49.8333	1	0.222432	0.203505
GOTERM_BP_DIRECT	GO:0046602	regulation of mitotic centrosome separation	2	1.0101	0.0489321	CHEK1, KIF11	198	5	19734	39.8667	1	0.255345	0.233617
GOTERM_BP_DIRECT	GO:0061523	cilium disassembly	2	1.0101	0.0489321	HDAC6, AURKA	198	5	19734	39.8667	1	0.255345	0.233617
GOTERM_BP_DIRECT	GO:0061370	testosterone biosynthetic process	2	1.0101	0.0489321	AKR1C3, CYP19A1	198	5	19734	39.8667	1	0.255345	0.233617
GOTERM_BP_DIRECT	GO:0070857	regulation of bile acid biosynthetic process	2	1.0101	0.0489321	NR1H4, CES1	198	5	19734	39.8667	1	0.255345	0.233617
GOTERM_BP_DIRECT	GO:0070945	neutrophil-mediated killing of gram-negative bacterium	2	1.0101	0.0489321	F2, ELANE	198	5	19734	39.8667	1	0.255345	0.233617
GOTERM_BP_DIRECT	GO:0021587	cerebellum morphogenesis	2	1.0101	0.0489321	CBS, ABL1	198	5	19734	39.8667	1	0.255345	0.233617
GOTERM_BP_DIRECT	GO:0071475	cellular hyperosmotic salinity response	2	1.0101	0.0489321	AKR1B1, PCK1	198	5	19734	39.8667	1	0.255345	0.233617
GOTERM_BP_DIRECT	GO:0060263	regulation of respiratory burst	2	1.0101	0.0489321	RAC2, RAC1	198	5	19734	39.8667	1	0.255345	0.233617
GOTERM_BP_DIRECT	GO:1901532	regulation of hematopoietic progenitor cell differentiation	2	1.0101	0.0489321	RARA, KDR	198	5	19734	39.8667	1	0.255345	0.233617
GOTERM_BP_DIRECT	GO:0060501	positive regulation of epithelial cell proliferation involved in lung morphogenesis	2	1.0101	0.0489321	CDC42, FGFR2	198	5	19734	39.8667	1	0.255345	0.233617
GOTERM_BP_DIRECT	GO:0071593	lymphocyte aggregation	2	1.0101	0.0489321	RAC2, RAC1	198	5	19734	39.8667	1	0.255345	0.233617
GOTERM_BP_DIRECT	GO:1904539	negative regulation of glycolytic process through fructose-6-phosphate	2	1.0101	0.0489321	PPP2CA, PRKACA	198	5	19734	39.8667	1	0.255345	0.233617
GOTERM_BP_DIRECT	GO:0070427	nucleotide-binding oligomerization domain containing 1 signaling pathway	2	1.0101	0.0489321	NFKBIA, XIAP	198	5	19734	39.8667	1	0.255345	0.233617
GOTERM_BP_DIRECT	GO:0010810	regulation of cell-substrate adhesion	2	1.0101	0.0489321	RAC2, RAC1	198	5	19734	39.8667	1	0.255345	0.233617
GOTERM_BP_DIRECT	GO:0038135	ERBB2-ERBB4 signaling pathway	2	1.0101	0.0489321	ERBB4, ERBB2	198	5	19734	39.8667	1	0.255345	0.233617
GOTERM_BP_DIRECT	GO:0032310	prostaglandin secretion	2	1.0101	0.0489321	NOS2, PTGS2	198	5	19734	39.8667	1	0.255345	0.233617
GOTERM_BP_DIRECT	GO:0071312	cellular response to alkaloid	2	1.0101	0.0489321	MDM2, BCL2L1	198	5	19734	39.8667	1	0.255345	0.233617
GOTERM_BP_DIRECT	GO:0051791	medium-chain fatty acid metabolic process	2	1.0101	0.0489321	ACADM, CES1	198	5	19734	39.8667	1	0.255345	0.233617
GOTERM_BP_DIRECT	GO:0140448	signaling receptor ligand precursor processing	2	1.0101	0.0489321	BACE1, CASP1	198	5	19734	39.8667	1	0.255345	0.233617
GOTERM_BP_DIRECT	GO:0031284	positive regulation of guanylate cyclase activity	2	1.0101	0.0489321	NOS2, NOS3	198	5	19734	39.8667	1	0.255345	0.233617
GOTERM_BP_DIRECT	GO:0045923	positive regulation of fatty acid metabolic process	2	1.0101	0.0489321	PPARG, PPARD	198	5	19734	39.8667	1	0.255345	0.233617
GOTERM_BP_DIRECT	GO:0043243	positive regulation of protein-containing complex disassembly	2	1.0101	0.0489321	INSR, IGF1R	198	5	19734	39.8667	1	0.255345	0.233617
GOTERM_BP_DIRECT	GO:0055012	ventricular cardiac muscle cell differentiation	2	1.0101	0.0489321	RARA, RARB	198	5	19734	39.8667	1	0.255345	0.233617

## Sheet: CC
Table S5. GO Cellular Component analysis of common genes
Category	Term		Count	%	PValue	Genes	List Total	Pop Hits	Pop Total	Fold Enrichment	Bonferroni	Benjamini	FDR
GOTERM_CC_DIRECT	GO:0005829	cytosol	129	65.1515	5.56888e-29	NR3C1, NR3C2, PNP, AKT2, CHEK1, PIM1, AKT1, PRKACA, EPHB4, MAP2K1, G6PD, MIF, AR, MTAP, ADAM17, MAPKAPK2, BTK, PGR, PRKCQ, HPRT1, S100A9, CES1, AK1, PIK3R1, ADH5, CCNB2, CCNB1, TERT, ABL1, LTA4H, PCK1, ELANE, FDPS, HSPA8, GSTM1, VDR, EPHX2, PLK1, ESR1, DHFR, NFKBIA, CDK6, CDK5, PAH, CDK2, MDM2, CDK1, BCL2L1, FGFR1, GPI, GSK3B, ITK, HSP90AB1, THRA, ADK, AKR1B1, PYGL, KIF11, PIK3CG, CA1, CASP8, CA2…	198	5649	20887	2.40896	2.0939e-26	2.0939e-26	1.86557e-26
GOTERM_CC_DIRECT	GO:0005737	cytoplasm	115	58.0808	2.33895e-19	NR3C1, PNP, AKT2, CHEK1, PIM1, AKT1, PRKACA, HADH, G6PD, DAPK1, MIF, AR, ADAM17, FOLH1, MAPKAPK2, BTK, PGR, HPRT1, S100A9, CES1, AK1, PIK3R1, CCNB2, CCNB1, TERT, ABL1, PCK1, ELANE, FDPS, HSPA8, GSTM1, VDR, PLK1, ESR1, NFKBIA, CYP2C8, CDK6, CDK5, ALB, CDK2, MDM2, CDK1, FGFR2, BCL2L1, TOP2A, GSK3B, RARG, HSP90AB1, PYGL, KIF11, PIK3CG, CA1, CASP8, CA2, CASP3, CASP1, ACADM, RAC1, JAK2, HRAS, HSP90AA1…	198	5754	20887	2.10833	8.79447e-17	4.39723e-17	3.91775e-17
GOTERM_CC_DIRECT	GO:0005634	nucleus	106	53.5354	2.41384e-12	RORA, NR3C1, NR3C2, AKT2, CHEK1, PIM1, KDR, AKT1, PRKACA, MAP2K1, DAPK1, AR, MTAP, MAPKAPK2, BTK, PGR, S100A9, PIK3R1, CCNB2, CCNB1, TERT, ABL1, LTA4H, HSPA8, VDR, PLK1, ESR1, ESR2, NFKBIA, CDK6, CDK5, ALB, CDK2, MDM2, CDK1, FGFR2, FGFR1, TOP2A, GSK3B, ITK, RARG, THRB, HSP90AB1, THRA, ADK, KIF11, CASP3, ACADM, RAC1, JAK2, HSP90AA1, APAF1, PARP1, SYK, PDPK1, ARG1, PDE4D, MMP2, MMP3, RHOA, TGFBR1, …	198	6175	20887	1.81084	9.07606e-10	1.51268e-10	1.34773e-10
GOTERM_CC_DIRECT	GO:0005886	plasma membrane	89	44.9495	4.41166e-08	GSK3B, ITK, HSP90AB1, ADK, ITGAL, PIK3CG, IGF1R, STS, EDNRB, CA2, AKT2, CTSK, SCN9A, ADORA1, PIM1, CASP1, KDR, RAC2, AKT1, RAC1, JAK2, PRKACA, JAK3, HRAS, EPHB4, MAP2K1, HSP90AA1, SYK, MME, PDPK1, DAPK1, PDE4D, MMP2, TAP1, GP1BA, MIF, F2, RHOA, TGFBR1, BACE1, F7, AR, ZAP70, HCK, ADAM17, FOLH1, ADORA2A, LCK, KIT, RARA, BTK, PRKCQ, PGR, S100A9, MET, CFB, SRC, WAS, PIK3R1, EGFR, DPP4, PPP2CA, CDC42,…	198	5592	20887	1.67893	1.65877e-05	1.50798e-06	1.34355e-06
GOTERM_CC_DIRECT	GO:0005654	nucleoplasm	78	39.3939	8.19929e-11	TOP2A, GSK3B, ITK, RARG, THRB, HSP90AB1, THRA, ADK, AKR1B1, RORA, NR3C1, NR3C2, CASP8, CASP3, AKT2, CTSK, CHEK1, PIM1, AKT1, JAK2, PRKACA, HADH, HRAS, HSP90AA1, PARP1, MIF, DUSP6, APRT, CCNA2, KAT2B, AR, MTAP, LCK, MAPKAPK2, RARA, RARB, PPARG, PGR, PPARD, OAT, SRC, HDAC1, XIAP, HDAC8, HDAC6, RELA, AURKA, RXRB, MAPK8, CCNB1, RXRA, TERT, ERBB4, ERBB2, ABL1, MAPK1, LTA4H, FDPS, HSPA8, NOS2, STAT1, V…	198	4030	20887	2.04174	3.08293e-08	3.42548e-09	3.05196e-09
GOTERM_CC_DIRECT	GO:0070062	extracellular exosome	64	32.3232	6.04573e-16	GPI, SERPINA1, HSP90AB1, HEXB, AKR1B1, PYGL, ITGAL, CA1, PNP, CA2, RAC2, RAC1, PRKACA, EPHB4, CTSB, G6PD, HSP90AA1, MMP7, APAF1, MME, ANXA5, SORD, GP1BA, MIF, F2, MMP9, RHOA, APRT, MTAP, FOLH1, LCK, MAPKAPK2, HPRT1, S100A9, CFB, AHCY, SRC, GSTP1, AK1, WAS, ADH5, PTGS1, DPP4, PPP2CA, CDC42, TTR, LTA4H, PCK1, EIF4E, ELANE, HSPA8, PKLR, EPHX2, INSR, PLA2G2A, GSR, AKR1C3, LYZ, SOD2, WARS1, FABP4, IMP…	198	2258	20887	2.98997	2.08722e-13	7.57731e-14	6.75106e-14
GOTERM_CC_DIRECT	GO:0016020	membrane	62	31.3131	0.0174031	GPI, RARG, HSP90AB1, HEXB, ATP2A1, KIF11, NR3C1, ITGAL, PIK3CG, IGF1R, STS, AKT1, RAC1, JAK2, PRKACA, JAK3, G6PD, HSP90AA1, PARP1, APAF1, MME, PDPK1, PDE4D, ANXA5, SORD, TAP1, GP1BA, RHOA, TGFBR1, BACE1, AR, ADAM17, FOLH1, MMP13, ADORA2A, KIT, MET, PIK3R1, HMGCR, CYP19A1, EGFR, DPP4, PPP2CA, HSD11B1, CDC42, CCNB2, CCNB1, ERBB4, ERBB2, FDFT1, PTPN1, FDPS, NQO1, HSPA8, INSR, ESR1, FKBP1A, CDK5, IMP…	198	5048	20887	1.29564	0.998641	0.129552	0.115426
GOTERM_CC_DIRECT	GO:0005576	extracellular region	53	26.7677	4.81133e-11	GPI, SERPINA1, HSP90AB1, HEXB, PYGL, PNP, CTSK, KDR, EPHB4, CTSB, HSP90AA1, MMP7, APAF1, ARG1, MMP2, ANXA5, MMP3, MIF, MMP8, F2, MMP9, APRT, MMP12, F7, MMP13, S100A9, MET, CFB, C1S, GSTP1, DPP4, TTR, ERBB4, MAPK1, LTA4H, ELANE, BCHE, HSPA8, TGFB2, F10, PLA2G2A, IGF1, MAPK14, LYZ, IL2, BMP2, IMPDH1, IMPDH2, ALB, REN, TEK, FGFR2, FGFR1	198	2101	20887	2.6611	1.80906e-08	2.58437e-09	2.30257e-09
GOTERM_CC_DIRECT	GO:0005615	extracellular space	38	19.1919	7.16072e-05	GPI, SERPINA1, C1S, GSTP1, AKR1B1, EGFR, TTR, CTSK, CHEK1, ELANE, CTSB, BCHE, HSPA8, TGFB2, MMP7, F10, ARG1, MMP2, PLA2G2A, MMP3, SORD, GP1BA, IGF1, MIF, MMP8, F2, LYZ, MMP9, IL2, MMP12, F7, BMP2, MMP13, ALB, KIT, REN, S100A9, CFB	198	2033	20887	1.97177	0.026566	0.00103555	0.000922631
GOTERM_CC_DIRECT	GO:0005739	mitochondrion	35	17.6768	1.24496e-06	GSK3B, OAT, HSP90AB1, FECH, SRC, GSTP1, ATP2A1, TYMS, NR3C1, ADH5, PPP2CA, MAPK8, CASP8, RXRA, ERBB4, ABL1, AKT1, MAPK1, ACADM, HADH, PRKACA, MAP2K1, HSP90AA1, PARP1, MMP2, MMP3, GSR, MAPK14, SOD2, GCK, ESR2, MAPK10, DHFR, CDK1, BCL2L1	198	1485	20887	2.48629	0.000467995	2.92565e-05	2.60663e-05
GOTERM_CC_DIRECT	GO:0032991	protein-containing complex	27	13.6364	1.59725e-09	TOP2A, HSP90AB1, HDAC1, KIF11, NR3C1, PTGS2, EGFR, CDC42, CASP8, CHEK1, CASP1, ABL1, AKT1, PTPN1, HSP90AA1, SYK, PARP1, APAF1, STAT1, PTPN11, ESR1, WARS1, KAT2B, AR, ALB, RARA, MDM2	198	684	20887	4.16407	6.00567e-07	6.00567e-08	5.3508e-08
GOTERM_CC_DIRECT	GO:0000785	chromatin	26	13.1313	9.37279e-05	RARG, THRB, THRA, HDAC1, RORA, NR3C1, RELA, NR3C2, RXRB, RXRA, CHEK1, PARP1, STAT1, VDR, NR1H2, PLK1, NR1H4, NR1H3, ESR1, ESR2, AR, RARA, RARB, PPARG, PGR, PPARD	198	1156	20887	2.37261	0.0346295	0.00125863	0.00112139
GOTERM_CC_DIRECT	GO:0048471	perinuclear region of cytoplasm	22	11.1111	1.11721e-05	HSPA8, HSP90AA1, HSP90AB1, NOS2, STAT1, SRC, PDE4D, PLA2G2A, ATP2A1, PIK3R1, EGFR, HDAC6, AURKA, ERBB2, BTK, ABL1, RARA, PPARG, PRKACA, HRAS, EIF4E, CTSB	198	761	20887	3.04964	0.00419194	0.000233374	0.000207926
GOTERM_CC_DIRECT	GO:0043235	receptor complex	20	10.101	4.66112e-13	SRC, VDR, INSR, NR1H4, NR1H3, EGFR, TGFBR1, NR3C2, IGF1R, RXRA, ERBB4, KIT, ERBB2, KDR, PPARG, TEK, MET, EPHB4, FGFR2, FGFR1	198	225	20887	9.37688	1.75243e-10	3.50516e-11	3.12295e-11
GOTERM_CC_DIRECT	GO:0005813	centrosome	20	10.101	2.10258e-05	GSK3B, MAP2K1, PDE4D, PLK1, NR3C1, HDAC6, AURKA, CDC42, CCNA2, CCNB2, KAT2B, CCNB1, CDK6, MAPKAPK2, CHEK1, CDK2, CDK1, MAPK1, PRKACA, BCL2L1	198	671	20887	3.14426	0.00787462	0.000376462	0.000335412
GOTERM_CC_DIRECT	GO:0009986	cell surface	19	9.59596	5.35438e-05	HSPA8, HSP90AA1, HSP90AB1, MME, GP1BA, MIF, ITGAL, EGFR, TGFBR1, BACE1, DPP4, BMP2, ADAM17, FOLH1, KIT, TEK, MET, ELANE, FGFR2	198	657	20887	3.0507	0.0199317	0.000838852	0.000747382
GOTERM_CC_DIRECT	GO:0005789	endoplasmic reticulum membrane	19	9.59596	0.0289833	PLA2G2A, TAP1, ATP2A1, HMGCR, PTGS2, CYP19A1, RHOA, EGFR, PTGS1, NR3C2, CDC42, HSD11B1, CYP2C8, STS, CDK1, RAC2, RAC1, HRAS, FDFT1	198	1173	20887	1.7087	0.999984	0.178651	0.159171
GOTERM_CC_DIRECT	GO:0005925	focal adhesion	18	9.09091	8.68512e-07	HSPA8, MAP2K1, MME, PDPK1, SRC, ANXA5, RHOA, EGFR, CDC42, DPP4, HCK, ADAM17, CTNNA1, RAC2, MAPK1, TEK, RAC1, JAK2	198	435	20887	4.3651	0.000326507	2.17707e-05	1.93968e-05
GOTERM_CC_DIRECT	GO:1904813	ficolin-1-rich granule lumen	17	8.58586	5.37438e-14	GPI, HSPA8, HSP90AA1, SERPINA1, HSP90AB1, APAF1, GSTP1, PYGL, MIF, MAPK14, MMP9, PNP, IMPDH1, IMPDH2, MAPK1, LTA4H, CTSB	198	125	20887	14.3466	2.02043e-11	5.05192e-12	4.50104e-12
GOTERM_CC_DIRECT	GO:0098978	glutamatergic synapse	17	8.58586	3.66238e-06	HSPA8, GSK3B, DAPK1, SRC, MAPK14, RHOA, RELA, AURKA, CDC42, ADORA2A, ERBB4, AKT1, RAC1, JAK2, PRKACA, HRAS, EIF4E	198	432	20887	4.15122	0.00137611	8.10032e-05	7.21704e-05
GOTERM_CC_DIRECT	GO:0043025	neuronal cell body	15	7.57576	1.51526e-05	NQO1, TGFB2, HSP90AA1, HSP90AB1, MME, HDAC1, SRC, IGF1R, BACE1, CDC42, ADORA2A, CDK5, CASP3, ADORA1, ABL1	198	378	20887	4.18611	0.00568122	0.000299862	0.000267164
GOTERM_CC_DIRECT	GO:0062023	collagen-containing extracellular matrix	15	7.57576	3.4847e-05	TGFB2, HSP90AA1, SERPINA1, MMP2, ANXA5, MMP3, ITGAL, F2, MMP8, MMP9, F7, S100A9, ELANE, FGFR2, CTSB	198	408	20887	3.87831	0.0130172	0.000595566	0.000530624
GOTERM_CC_DIRECT	GO:0005759	mitochondrial matrix	15	7.57576	4.93718e-05	PTPN1, OAT, FECH, GSR, TYMS, SOD2, NR3C1, DHFR, CCNB1, ERBB4, CDK1, ACADM, HADH, PRKACA, BCL2L1	198	421	20887	3.75855	0.018393	0.000807122	0.000719111
GOTERM_CC_DIRECT	GO:0034774	secretory granule lumen	14	7.07071	7.38714e-11	GPI, HSPA8, HSP90AA1, HSP90AB1, APAF1, GSTP1, PYGL, MIF, MAPK14, APRT, PNP, IMPDH1, IMPDH2, S100A9	198	116	20887	12.7315	2.77757e-08	3.42548e-09	3.05196e-09
GOTERM_CC_DIRECT	GO:0045121	membrane raft	14	7.07071	1.11305e-07	MME, SRC, EGFR, TGFBR1, BACE1, DPP4, PPP2CA, ZAP70, ADAM17, LCK, KDR, BTK, TEK, JAK2	198	211	20887	6.99933	4.18498e-05	3.48755e-06	3.10726e-06
GOTERM_CC_DIRECT	GO:0030425	dendrite	13	6.56566	0.00146226	NQO1, HSPA8, GSK3B, MME, STAT1, HDAC6, BACE1, ADORA2A, CDK5, ADORA1, ABL1, RARA, EPHB4	198	460	20887	2.98124	0.423173	0.0161709	0.0144076
GOTERM_CC_DIRECT	GO:0005788	endoplasmic reticulum lumen	12	6.06061	0.000188224	BACE1, F7, BCHE, ADAM17, SERPINA1, STS, F10, ALB, MAPK1, F2, PTGS2, CES1	198	311	20887	4.07035	0.0683323	0.00244043	0.00217432
GOTERM_CC_DIRECT	GO:0030424	axon	12	6.06061	0.00100548	BACE1, GSK3B, TGFB2, MAPK8, MME, CDK5, STAT1, INSR, SCN9A, ACADM, HDAC6, IGF1R	198	380	20887	3.33126	0.314942	0.0114564	0.0102072
GOTERM_CC_DIRECT	GO:0090575	RNA polymerase II transcription regulator complex	11	5.55556	3.56146e-07	RXRB, RXRA, THRB, THRA, STAT1, VDR, NR1H2, NR1H4, RARA, NR1H3, PPARG	198	127	20887	9.13692	0.000133902	1.03008e-05	9.1776e-06
GOTERM_CC_DIRECT	GO:0009897	external side of plasma membrane	11	5.55556	0.00775501	F10, CTSK, INSR, ANXA5, KIT, GSR, KDR, GP1BA, ITGAL, F2, CTSB	198	429	20887	2.70487	0.946456	0.0670304	0.0597213
GOTERM_CC_DIRECT	GO:0005856	cytoskeleton	11	5.55556	0.0255029	HCK, CASP8, NOS3, RAC2, WAS, MAPK1, RAC1, JAK2, JAK3, S100A9, RHOA	198	518	20887	2.24013	0.99994	0.169014	0.150584
GOTERM_CC_DIRECT	GO:0005911	cell-cell junction	10	5.05051	9.34369e-05	CDC42, ITK, ZAP70, ADAM17, KIT, CTNNA1, WAS, AKT1, TEK, PIK3R1	198	193	20887	5.4658	0.0345239	0.00125863	0.00112139
GOTERM_CC_DIRECT	GO:0005901	caveola	9	4.54545	5.33731e-07	HCK, SRC, NOS3, INSR, MAPK1, JAK2, PTGS2, HDAC6, IGF1R	198	75	20887	12.6588	0.000200663	1.43345e-05	1.27714e-05
GOTERM_CC_DIRECT	GO:0005667	transcription regulator complex	9	4.54545	0.00239832	RXRB, RARG, RXRA, PARP1, CDK2, RARA, RARB, ESR1, RELA	198	246	20887	3.85939	0.594589	0.0257648	0.0229554
GOTERM_CC_DIRECT	GO:0005764	lysosome	9	4.54545	0.00957172	BACE1, HSPA8, HCK, STS, SRC, HEXB, CTSK, INSR, CTSB	198	311	20887	3.05276	0.973118	0.0782384	0.0697071
GOTERM_CC_DIRECT	GO:0016324	apical plasma membrane	9	4.54545	0.0412411	DPP4, ADAM17, HSP90AA1, PDE4D, CTSK, ERBB2, TEK, EGFR, CTSB	198	410	20887	2.31563	1	0.224734	0.200228
GOTERM_CC_DIRECT	GO:0098794	postsynapse	8	4.0404	0.000423531	GSK3B, ABL1, AKT1, RAC1, JAK2, MET, EIF4E, RHOA	198	143	20887	5.90153	0.147244	0.00497649	0.00443384
GOTERM_CC_DIRECT	GO:0030027	lamellipodium	8	4.0404	0.00256941	DPP4, CASP8, CDK5, CTNNA1, RAC2, AKT1, RAC1, RHOA	198	195	20887	4.32779	0.619907	0.026836	0.0239097
GOTERM_CC_DIRECT	GO:0031012	extracellular matrix	8	4.0404	0.00784399	MMP12, MMP13, MMP7, MMP2, MMP3, GP1BA, MMP8, MMP9	198	240	20887	3.51633	0.948231	0.0670304	0.0597213
GOTERM_CC_DIRECT	GO:0031410	cytoplasmic vesicle	8	4.0404	0.0256218	MME, PDPK1, ERBB2, BTK, RAC2, RAC1, FGFR2, FGFR1	198	304	20887	2.77605	0.999942	0.169014	0.150584
GOTERM_CC_DIRECT	GO:0005769	early endosome	8	4.0404	0.0302971	BACE1, PTPN1, MAP2K1, MME, AKT2, ERBB2, KDR, MAPK1	198	315	20887	2.67911	0.999991	0.183738	0.163702
GOTERM_CC_DIRECT	GO:0005768	endosome	8	4.0404	0.0388531	BACE1, STS, CDK2, KDR, JAK3, RHOA, EGFR, TGFBR1	198	333	20887	2.53429	1	0.214835	0.191409
GOTERM_CC_DIRECT	GO:0035578	azurophil granule lumen	7	3.53535	0.000223536	TTR, IMPDH1, ARG1, HEXB, MAPK1, LYZ, ELANE	198	91	20887	8.11461	0.0806229	0.00280165	0.00249615
GOTERM_CC_DIRECT	GO:0032587	ruffle membrane	7	3.53535	0.000414558	ADAM17, SRC, AKT2, ERBB2, RAC1, RHOA, EGFR	198	102	20887	7.2395	0.144361	0.00497649	0.00443384
GOTERM_CC_DIRECT	GO:0016323	basolateral plasma membrane	7	3.53535	0.0424022	HSP90AA1, ERBB4, ERBB2, ADORA1, TEK, EGFR, AURKA	198	269	20887	2.74509	1	0.22776	0.202925
GOTERM_CC_DIRECT	GO:0031234	extrinsic component of cytoplasmic side of plasma membrane	6	3.0303	1.82974e-05	ZAP70, HCK, SRC, LCK, JAK2, JAK3	198	35	20887	18.084	0.00685628	0.000343991	0.000306482
GOTERM_CC_DIRECT	GO:0000307	cyclin-dependent protein kinase holoenzyme complex	6	3.0303	5.71424e-05	CCNA2, CCNB2, CDK6, CDK5, CDK2, CDK1	198	44	20887	14.385	0.021257	0.000859421	0.000765708
GOTERM_CC_DIRECT	GO:0005884	actin filament	6	3.0303	0.00294348	HCK, SRC, RAC2, WAS, TEK, RAC1	198	103	20887	6.14504	0.669906	0.0295874	0.0263611
GOTERM_CC_DIRECT	GO:0042470	melanosome	6	3.0303	0.00306891	HSPA8, HSP90AA1, HSP90AB1, AHCY, RAC1, CTSB	198	104	20887	6.08596	0.685158	0.0295874	0.0263611
GOTERM_CC_DIRECT	GO:0072686	mitotic spindle	6	3.0303	0.0132633	CDC42, KAT2B, CDK1, MAPK1, KIF11, AURKA	198	148	20887	4.27662	0.993398	0.106107	0.0945366
GOTERM_CC_DIRECT	GO:0005819	spindle	6	3.0303	0.0151247	PLK1, MAPK1, AKT1, KIF11, NR3C1, AURKA	198	153	20887	4.13686	0.996754	0.118477	0.105558
GOTERM_CC_DIRECT	GO:0005770	late endosome	6	3.0303	0.0175723	BACE1, HSPA8, MAP2K1, SRC, INSR, MAPK1	198	159	20887	3.98075	0.998726	0.129552	0.115426
GOTERM_CC_DIRECT	GO:0043197	dendritic spine	6	3.0303	0.0188748	CDC42, HSPA8, ADORA1, RAC1, PRKACA, RHOA	198	162	20887	3.90703	0.999227	0.131424	0.117093
GOTERM_CC_DIRECT	GO:0030054	cell junction	6	3.0303	0.0324403	CDK5, SRC, CTNNA1, KDR, RHOA, EGFR	198	187	20887	3.3847	0.999996	0.193612	0.1725
GOTERM_CC_DIRECT	GO:0009925	basal plasma membrane	5	2.52525	0.00479107	ERBB4, ERBB2, TEK, MET, EGFR	198	72	20887	7.32569	0.835652	0.0439376	0.0391466
GOTERM_CC_DIRECT	GO:0034451	centriolar satellite	5	2.52525	0.0331794	G6PD, PLK1, TAP1, PRKCQ, TEK	198	128	20887	4.1207	0.999997	0.194929	0.173674
GOTERM_CC_DIRECT	GO:0000922	spindle pole	5	2.52525	0.0497222	PPP2CA, CCNB1, PLK1, KIF11, MAPK14	198	146	20887	3.61267	1	0.256103	0.228177
GOTERM_CC_DIRECT	GO:0044295	axonal growth cone	4	2.0202	0.00335088	HSP90AA1, HSP90AB1, KIT, FGFR2	198	32	20887	13.1862	0.716926	0.0314983	0.0280636
GOTERM_CC_DIRECT	GO:0005876	spindle microtubule	4	2.0202	0.00772917	PLK1, CDK1, KIF11, AURKA	198	43	20887	9.81301	0.945929	0.0670304	0.0597213
GOTERM_CC_DIRECT	GO:0008180	COP9 signalosome	4	2.0202	0.00876602	ITK, HSP90AB1, LCK, ABL1	198	45	20887	9.37688	0.963504	0.0732449	0.0652581
GOTERM_CC_DIRECT	GO:1904724	tertiary granule lumen	4	2.0202	0.0158825	LTA4H, LYZ, MMP8, MMP9	198	56	20887	7.53499	0.99757	0.121874	0.108585
GOTERM_CC_DIRECT	GO:0035580	specific granule lumen	4	2.0202	0.0216932	ARG1, LYZ, MMP8, ELANE	198	63	20887	6.69777	0.999738	0.148302	0.132131
GOTERM_CC_DIRECT	GO:0031093	platelet alpha granule lumen	4	2.0202	0.0264628	TGFB2, SERPINA1, ALB, IGF1	198	68	20887	6.20529	0.999958	0.169612	0.151117
GOTERM_CC_DIRECT	GO:0044294	dendritic growth cone	3	1.51515	0.00305038	HSP90AA1, HSP90AB1, SRC	198	9	20887	35.1633	0.68295	0.0295874	0.0263611
GOTERM_CC_DIRECT	GO:0034704	calcium channel complex	3	1.51515	0.0266147	PDE4D, ATP2A1, PRKACA	198	27	20887	11.7211	0.999961	0.169612	0.151117
GOTERM_CC_DIRECT	GO:0051233	spindle midzone	3	1.51515	0.0284869	CDC42, PLK1, AURKA	198	28	20887	11.3025	0.999981	0.178518	0.159052
GOTERM_CC_DIRECT	GO:0043209	myelin sheath	3	1.51515	0.0385939	HSP90AA1, CA2, ERBB2	198	33	20887	9.58999	1	0.214835	0.191409
GOTERM_CC_DIRECT	GO:0097122	cyclin A2-CDK1 complex	2	1.0101	0.0187749	CCNA2, CDK1	198	2	20887	105.49	0.999196	0.131424	0.117093
GOTERM_CC_DIRECT	GO:0097125	cyclin B1-CDK1 complex	2	1.0101	0.0187749	CCNB1, CDK1	198	2	20887	105.49	0.999196	0.131424	0.117093
GOTERM_CC_DIRECT	GO:0005899	insulin receptor complex	2	1.0101	0.0371991	INSR, IGF1R	198	4	20887	52.7449	0.999999	0.211922	0.188813
GOTERM_CC_DIRECT	GO:0035867	alphav-beta3 integrin-IGF-1-IGF1R complex	2	1.0101	0.0371991	IGF1, IGF1R	198	4	20887	52.7449	0.999999	0.211922	0.188813
GOTERM_CC_DIRECT	GO:0036021	endolysosome lumen	2	1.0101	0.0462816	CTSK, CTSB	198	5	20887	42.196	1	0.241693	0.215338
GOTERM_CC_DIRECT	GO:0097124	cyclin A2-CDK2 complex	2	1.0101	0.0462816	CCNA2, CDK2	198	5	20887	42.196	1	0.241693	0.215338

## Sheet: MF
Table S6. GO Molecular Function analysis of common genes
Category	Term		Count	%	PValue	Genes	List Total	Pop Hits	Pop Total	Fold Enrichment	Bonferroni	Benjamini	FDR
GOTERM_MF_DIRECT	GO:0005515	protein binding	171	86.3636	8.01711e-11	RORA, NR3C1, IGF1R, NR3C2, EDNRB, PNP, AKT2, CHEK1, SCN9A, ADORA1, PIM1, KDR, AKT1, PRKACA, EPHB4, MAP2K1, G6PD, DAPK1, TAP1, MIF, AR, MTAP, ADAM17, MAPKAPK2, BTK, PGR, PRKCQ, HPRT1, S100A9, CFB, FECH, PIK3R1, DPP4, CCNB2, CCNB1, TERT, ABL1, LTA4H, ELANE, FDFT1, FDPS, HSPA8, TGFB2, VDR, INSR, PLK1, IGF1, ESR1, ESR2, IL2, NFKBIA, CYP2C8, BMP2, CDK6, CDK5, ALB, CDK2, MDM2, CDK1, REN, FGFR2, BCL2L1,…	198	12754	19304	1.30717	5.63603e-08	5.63603e-09	4.99466e-09
GOTERM_MF_DIRECT	GO:0042802	identical protein binding	64	32.3232	5.606e-20	SERPINA1, HSP90AB1, HEXB, PYGL, NR3C1, PIK3CG, IGF1R, CASP8, PNP, CASP1, KDR, AKT1, ACADM, JAK2, HADH, G6PD, HSP90AA1, PARP1, APAF1, DAPK1, SORD, MIF, MMP9, ADORA2A, LCK, BTK, PPARG, PGR, HPRT1, MET, OAT, FECH, C1S, WAS, XIAP, ADH5, EGFR, RELA, DPP4, CDC42, TTR, RXRA, TERT, CBS, ERBB2, CTNNA1, MAPK1, NQO1, BCHE, GSTM1, STAT1, INSR, PLK1, LYZ, SOD2, ESR1, NFKBIA, IMPDH1, ALB, MDM2, TEK, FGFR2, FGF…	198	1737	19304	3.59221	3.94102e-17	1.97051e-17	1.74627e-17
GOTERM_MF_DIRECT	GO:0005524	ATP binding	59	29.798	4.76364e-19	TOP2A, GSK3B, ITK, HSP90AB1, ADK, ATP2A1, PYGL, KIF11, PIK3CG, IGF1R, AKT2, CHEK1, PIM1, KDR, AKT1, JAK2, PRKACA, JAK3, EPHB4, MAP2K1, HSP90AA1, APAF1, SYK, PDPK1, DAPK1, TAP1, TGFBR1, ZAP70, HCK, LCK, MAPKAPK2, KIT, BTK, PRKCQ, MET, SRC, AK1, EGFR, AURKA, MAPK8, ERBB4, ERBB2, ABL1, MAPK1, HSPA8, PKLR, INSR, PLK1, MAPK14, WARS1, GCK, MAPK10, CDK6, CDK5, CDK2, CDK1, TEK, FGFR2, FGFR1	198	1541	19304	3.73277	3.34884e-16	8.3721e-17	7.41937e-17
GOTERM_MF_DIRECT	GO:0046872	metal ion binding	41	20.7071	0.0171023	ITK, THRB, C1S, THRA, HDAC1, ADK, XIAP, ITGAL, PTGS2, HDAC8, PTGS1, PPP2CA, STS, TERT, CBS, AKT2, KDR, JAK2, FDFT1, FDPS, MME, NOS2, NOS3, VDR, PDE4D, NR1H3, TAP1, SOD2, TGFBR1, ADAM17, FOLH1, IMPDH1, IMPDH2, ALB, KIT, MDM2, BTK, PRKCQ, PPARG, TEK, FGFR2	198	2812	19304	1.42151	0.999995	0.130684	0.115812
GOTERM_MF_DIRECT	GO:0008270	zinc ion binding	38	19.1919	2.84965e-13	RARG, THRB, THRA, RORA, NR3C1, ADH5, HDAC6, NR3C2, RXRB, CA1, RXRA, CA2, LTA4H, PTPN1, MMP7, PARP1, MME, VDR, NR1H2, MMP2, MMP3, NR1H4, SORD, NR1H3, MMP8, MMP9, ESR1, ESR2, MMP12, AR, MMP13, RARA, MDM2, RARB, PPARG, PGR, S100A9, PPARD	198	896	19304	4.13483	2.00351e-10	3.33884e-11	2.95889e-11
GOTERM_MF_DIRECT	GO:0019899	enzyme binding	32	16.1616	1.32503e-19	THRB, HDAC1, SRC, PTGS2, RELA, HDAC6, EGFR, MAPK8, RXRA, CBS, AKT1, RAC1, EIF4E, PTPN1, BCHE, HSPA8, GSTM1, PARP1, STAT1, PDE4D, MAPK14, SOD2, ESR1, ESR2, BACE1, NFKBIA, AR, ADORA2A, RARA, MDM2, PPARG, PGR	198	372	19304	8.38666	9.31495e-17	3.10498e-17	2.75164e-17
GOTERM_MF_DIRECT	GO:0042803	protein homodimerization activity	28	14.1414	1.26111e-08	TOP2A, HSP90AB1, FECH, ATP2A1, TYMS, PTGS2, RELA, DPP4, HSD11B1, TERT, ERBB4, CBS, AKT1, TGFB2, G6PD, HSP90AA1, GSTM1, PARP1, MME, NOS2, STAT1, EPHX2, TAP1, WARS1, KIT, FGFR2, FGFR1, BCL2L1	198	750	19304	3.63981	8.86556e-06	5.21506e-07	4.62159e-07
GOTERM_MF_DIRECT	GO:0019901	protein kinase binding	27	13.6364	1.06399e-11	GSK3B, HSP90AB1, WAS, KIF11, NR3C1, RELA, EGFR, AURKA, CDC42, CCNB1, RAC2, AKT1, RAC1, JAK2, PRKACA, PTPN1, SYK, PARP1, PLK1, PTPN11, ESR1, RHOA, WARS1, CCNA2, KAT2B, LCK, BCL2L1	198	502	19304	5.24375	7.4798e-09	9.34979e-10	8.2858e-10
GOTERM_MF_DIRECT	GO:0003677	DNA binding	25	12.6263	0.00074852	TOP2A, RARG, THRB, RORA, PIK3R1, NR3C1, RELA, TERT, ABL1, MAPK1, PARP1, VDR, NR1H2, NR1H3, SOD2, ESR1, ESR2, AR, IMPDH1, IMPDH2, ALB, RARB, PPARG, PGR, PPARD	198	1157	19304	2.10663	0.409276	0.00992849	0.00879865
GOTERM_MF_DIRECT	GO:0000978	RNA polymerase II cis-regulatory region sequence-specific DNA binding	23	11.6162	0.0113828	RARG, THRB, THRA, STAT1, HDAC1, VDR, NR1H2, NR1H4, NR1H3, RORA, NR3C1, ESR1, RELA, ESR2, HDAC6, RXRB, AR, RXRA, RARA, RARB, PGR, PPARG, PPARD	198	1279	19304	1.75323	0.99968	0.094129	0.0834173
GOTERM_MF_DIRECT	GO:0004672	protein kinase activity	22	11.1111	9.52588e-13	GSK3B, MAP2K1, SYK, DAPK1, SRC, PLK1, TGFBR1, PIK3CG, AURKA, CDK5, MAPKAPK2, ERBB2, CHEK1, CDK2, CDK1, ABL1, AKT1, PRKCQ, TEK, JAK2, PRKACA, MET	198	277	19304	7.74328	6.69658e-10	9.5667e-11	8.47803e-11
GOTERM_MF_DIRECT	GO:0106310	protein serine kinase activity	22	11.1111	1.83114e-10	GSK3B, MAP2K1, DAPK1, PDPK1, PLK1, MAPK14, PIK3CG, AURKA, MAPK10, MAPK8, CDK6, CDK5, AKT2, MAPKAPK2, CHEK1, CDK2, PIM1, CDK1, AKT1, MAPK1, PRKCQ, PRKACA	198	366	19304	5.86035	1.28729e-07	1.07274e-08	9.50667e-09
GOTERM_MF_DIRECT	GO:0004674	protein serine/threonine kinase activity	22	11.1111	4.00493e-10	GSK3B, MAP2K1, SYK, DAPK1, PDPK1, PLK1, MAPK14, TGFBR1, PIK3CG, AURKA, MAPK8, CDK5, AKT2, MAPKAPK2, CHEK1, CDK2, PIM1, CDK1, AKT1, MAPK1, PRKCQ, PRKACA	198	382	19304	5.61489	2.81546e-07	2.01105e-08	1.78219e-08
GOTERM_MF_DIRECT	GO:0000981	DNA-binding transcription factor activity, RNA polymerase II-specific	22	11.1111	0.0375919	RARG, THRB, THRA, STAT1, VDR, NR1H2, NR1H4, NR1H3, RORA, NR3C1, ESR1, RELA, ESR2, NR3C2, RXRB, AR, RXRA, RARA, RARB, PGR, PPARG, PPARD	198	1359	19304	1.57828	1	0.220802	0.195676
GOTERM_MF_DIRECT	GO:0004879	nuclear receptor activity	21	10.6061	1.3122e-26	RARG, THRB, THRA, VDR, NR1H2, NR1H4, NR1H3, RORA, PIK3R1, NR3C1, ESR1, ESR2, NR3C2, RXRB, AR, RXRA, RARA, RARB, PGR, PPARG, PPARD	198	54	19304	37.9147	9.22474e-24	9.22474e-24	8.17498e-24
GOTERM_MF_DIRECT	GO:0004713	protein tyrosine kinase activity	20	10.101	8.25818e-19	MAP2K1, SYK, SRC, INSR, EGFR, IGF1R, ZAP70, HCK, ERBB4, LCK, KIT, ERBB2, KDR, BTK, ABL1, JAK2, JAK3, MET, FGFR2, FGFR1	198	104	19304	18.749	5.8055e-16	1.1611e-16	1.02897e-16
GOTERM_MF_DIRECT	GO:0005102	signaling receptor binding	17	8.58586	1.3132e-06	TGFB2, SYK, SRC, F2, TGFBR1, DPP4, F7, AR, ZAP70, HCK, BMP2, LCK, ERBB2, RARA, REN, PGR, JAK2	198	369	19304	4.49164	0.000922752	3.55068e-05	3.14662e-05
GOTERM_MF_DIRECT	GO:0031625	ubiquitin protein ligase binding	16	8.08081	7.57503e-07	GPI, HSPA8, GSK3B, HSP90AA1, HSP90AB1, PARP1, EGFR, TGFBR1, RELA, HDAC6, AURKA, NFKBIA, CASP8, CBS, MDM2, PRKACA	198	311	19304	5.01582	0.000532383	2.21885e-05	1.96635e-05
GOTERM_MF_DIRECT	GO:0003700	DNA-binding transcription factor activity	16	8.08081	0.000415774	RARG, THRB, THRA, STAT1, VDR, NR1H4, RORA, NR3C1, ESR1, RELA, NR3C2, AR, RXRA, RARA, PPARG, PPARD	198	536	19304	2.9103	0.253493	0.00635363	0.0056306
GOTERM_MF_DIRECT	GO:0004252	serine-type endopeptidase activity	15	7.57576	1.65076e-08	MMP7, C1S, F10, MMP2, MMP3, F2, MMP8, MMP9, MMP12, DPP4, F7, MMP13, CTSK, ELANE, CFB	198	198	19304	7.38598	1.16048e-05	6.44712e-07	5.71345e-07
GOTERM_MF_DIRECT	GO:0016301	kinase activity	14	7.07071	2.05702e-07	GSK3B, PKLR, SYK, DAPK1, PIK3R1, EGFR, PIK3CG, CDK5, ERBB2, BTK, CDK1, ABL1, AKT1, JAK2	198	206	19304	6.62587	0.000144598	6.57312e-06	5.82511e-06
GOTERM_MF_DIRECT	GO:0004175	endopeptidase activity	12	6.06061	2.61953e-10	MMP12, BACE1, ADAM17, MMP13, MMP7, MME, MMP2, MMP3, CASP1, MMP8, MMP9, ELANE	198	75	19304	15.5992	1.84153e-07	1.41656e-08	1.25536e-08
GOTERM_MF_DIRECT	GO:0008233	peptidase activity	12	6.06061	4.88684e-09	BACE1, ADAM17, CASP8, FOLH1, CASP3, MMP3, REN, LTA4H, MMP8, MMP9, ELANE, CTSB	198	98	19304	11.9382	3.43544e-06	2.14715e-07	1.90281e-07
GOTERM_MF_DIRECT	GO:0001223	transcription coactivator binding	11	5.55556	4.54998e-11	AR, THRB, TERT, STAT1, RARA, PGR, PPARG, RORA, ESR1, RELA, PPARD	198	48	19304	22.3426	3.19864e-08	3.55404e-09	3.1496e-09
GOTERM_MF_DIRECT	GO:0003682	chromatin binding	11	5.55556	0.042528	TOP2A, KAT2B, AR, RARG, PARP1, CDK1, RARA, PPARG, ESR1, RELA, EGFR	198	523	19304	2.05056	1	0.231761	0.205387
GOTERM_MF_DIRECT	GO:0004714	transmembrane receptor protein tyrosine kinase activity	10	5.05051	1.62604e-10	ERBB4, SRC, INSR, ERBB2, KIT, KDR, TEK, EPHB4, EGFR, IGF1R	198	39	19304	24.9987	1.1431e-07	1.03918e-08	9.20927e-09
GOTERM_MF_DIRECT	GO:0004715	non-membrane spanning protein tyrosine kinase activity	10	5.05051	7.94879e-10	ITK, ZAP70, HCK, SYK, SRC, LCK, BTK, ABL1, JAK2, JAK3	198	46	19304	21.1946	5.588e-07	3.72533e-08	3.3014e-08
GOTERM_MF_DIRECT	GO:0020037	heme binding	10	5.05051	3.11754e-05	CYP2C8, FECH, NOS2, SRC, CBS, NOS3, JAK2, PTGS2, CYP19A1, PTGS1	198	155	19304	6.29	0.0216782	0.000608787	0.000539508
GOTERM_MF_DIRECT	GO:0045296	cadherin binding	10	5.05051	0.00761234	HSPA8, PTPN1, CCNB2, HSP90AB1, STAT1, SRC, CTNNA1, KDR, PTPN11, EGFR	198	335	19304	2.9103	0.995355	0.0694997	0.0615908
GOTERM_MF_DIRECT	GO:0001784	phosphotyrosine residue binding	9	4.54545	7.1031e-08	ITK, ZAP70, HCK, SYK, LCK, ABL1, MAPK1, PTPN11, PIK3R1	198	54	19304	16.2492	4.99336e-05	2.62815e-06	2.32907e-06
GOTERM_MF_DIRECT	GO:0019903	protein phosphatase binding	9	4.54545	3.55501e-06	HSP90AA1, MAPK8, LCK, PPARG, PIK3R1, MAPK14, JAK3, MET, EGFR	198	89	19304	9.85904	0.00249605	8.61783e-05	7.63713e-05
GOTERM_MF_DIRECT	GO:0004222	metalloendopeptidase activity	9	4.54545	2.37548e-05	MMP12, ADAM17, MMP13, MMP7, MME, MMP2, MMP3, MMP8, MMP9	198	115	19304	7.63004	0.0165611	0.000491165	0.000435271
GOTERM_MF_DIRECT	GO:0042826	histone deacetylase binding	9	4.54545	6.38188e-05	KAT2B, HSP90AA1, MAPK8, HSP90AB1, PARP1, HDAC1, RARA, RELA, HDAC6	198	132	19304	6.64738	0.0438745	0.00118065	0.00104629
GOTERM_MF_DIRECT	GO:0019904	protein domain specific binding	9	4.54545	0.00178136	CCNA2, THRA, INSR, CHEK1, CDK2, MDM2, RARA, PRKACA, WARS1	198	217	19304	4.04357	0.714472	0.0208716	0.0184965
GOTERM_MF_DIRECT	GO:0000287	magnesium ion binding	9	4.54545	0.00323224	TOP2A, PKLR, EPHX2, PLK1, CDK2, ABL1, HPRT1, PCK1, PRKACA	198	239	19304	3.67136	0.8973	0.0349579	0.0309798
GOTERM_MF_DIRECT	GO:0000977	RNA polymerase II transcription regulatory region sequence-specific DNA binding	9	4.54545	0.0328088	RXRB, KAT2B, RXRA, STAT1, NR1H4, RARA, RORA, NR3C1, RELA	198	362	19304	2.42391	1	0.201222	0.178324
GOTERM_MF_DIRECT	GO:0051117	ATPase binding	8	4.0404	2.6107e-05	AR, SRC, LCK, NR1H2, PDE4D, PGR, ESR1, EGFR	198	85	19304	9.176	0.0181861	0.000524378	0.000464705
GOTERM_MF_DIRECT	GO:0002020	protease binding	8	4.0404	0.000210182	DPP4, GSK3B, SERPINA1, APAF1, CASP3, KIT, MIF, ELANE	198	118	19304	6.60983	0.137373	0.00351805	0.0031177
GOTERM_MF_DIRECT	GO:0005516	calmodulin binding	8	4.0404	0.00666134	ADORA2A, NOS2, DAPK1, NOS3, MAPKAPK2, AKT1, ESR1, EGFR	198	215	19304	3.62772	0.990892	0.062439	0.0553335
GOTERM_MF_DIRECT	GO:0000976	transcription cis-regulatory region binding	8	4.0404	0.0128363	AR, RXRA, THRA, ERBB4, NR1H4, NR1H3, PPARG, RELA	198	244	19304	3.19656	0.999886	0.103723	0.0919196
GOTERM_MF_DIRECT	GO:0003707	nuclear steroid receptor activity	7	3.53535	9.1439e-08	RXRB, RXRA, PGR, ESR1, ESR2, NR3C2, PPARD	198	23	19304	29.6724	6.42796e-05	3.06103e-06	2.71269e-06
GOTERM_MF_DIRECT	GO:0005496	steroid binding	7	3.53535	6.23109e-07	HSD11B1, AR, PGR, NR3C1, ESR1, ESR2, NR3C2	198	31	19304	22.015	0.00043795	1.90455e-05	1.68781e-05
GOTERM_MF_DIRECT	GO:0042169	SH2 domain binding	7	3.53535	4.04389e-06	SYK, SRC, LCK, KIT, ABL1, JAK2, FGFR1	198	42	19304	16.2492	0.00283883	9.47619e-05	8.39782e-05
GOTERM_MF_DIRECT	GO:0050661	NADP binding	7	3.53535	4.65999e-06	DHFR, HSD11B1, G6PD, NOS2, NOS3, GSR, HMGCR	198	43	19304	15.8713	0.00327062	0.000105677	9.36507e-05
GOTERM_MF_DIRECT	GO:0097110	scaffold protein binding	7	3.53535	7.97573e-05	MAP2K1, HSP90AA1, CASP8, SYK, SRC, NOS3, PDE4D	198	70	19304	9.74949	0.0545286	0.00140173	0.00124222
GOTERM_MF_DIRECT	GO:0005178	integrin binding	7	3.53535	0.00643761	ADAM17, SYK, SRC, KDR, IGF1, ITGAL, EGFR	198	162	19304	4.21274	0.989329	0.0611573	0.0541977
GOTERM_MF_DIRECT	GO:0140297	DNA-binding transcription factor binding	7	3.53535	0.00853571	KAT2B, HDAC1, PPARG, HDAC8, EIF4E, RELA, PPARD	198	172	19304	3.96782	0.997586	0.075957	0.0673133
GOTERM_MF_DIRECT	GO:0034056	estrogen response element binding	6	3.0303	7.86204e-08	AR, PGR, NR3C1, ESR1, ESR2, NR3C2	198	12	19304	48.7475	5.52687e-05	2.76351e-06	2.44903e-06
GOTERM_MF_DIRECT	GO:0046965	nuclear retinoid X receptor binding	6	3.0303	8.09165e-07	RARG, VDR, NR1H2, NR1H4, RARB, PPARG	198	18	19304	32.4983	0.000568681	2.27537e-05	2.01644e-05
GOTERM_MF_DIRECT	GO:0005158	insulin receptor binding	6	3.0303	2.40577e-06	PTPN1, SRC, PTPN11, IGF1, PIK3R1, IGF1R	198	22	19304	26.5895	0.00168983	6.26391e-05	5.55109e-05
GOTERM_MF_DIRECT	GO:0043274	phospholipase binding	6	3.0303	3.04864e-06	SYK, PDPK1, SRC, LCK, BTK, WAS	198	23	19304	25.4335	0.0021409	7.65426e-05	6.78322e-05
GOTERM_MF_DIRECT	GO:0019838	growth factor binding	6	3.0303	4.56899e-05	SRC, ERBB2, KIT, KDR, TEK, TGFBR1	198	39	19304	14.9992	0.0316104	0.000868109	0.00076932
GOTERM_MF_DIRECT	GO:0048156	tau protein binding	6	3.0303	7.39041e-05	PPP2CA, GSK3B, HSP90AA1, HSP90AB1, CDK5, HDAC6	198	43	19304	13.6039	0.0506298	0.00133217	0.00118057
GOTERM_MF_DIRECT	GO:0042277	peptide binding	6	3.0303	0.000241907	HSPA8, RXRA, HSP90AB1, MME, PPARG, RELA	198	55	19304	10.6358	0.156404	0.0039549	0.00350484
GOTERM_MF_DIRECT	GO:0008237	metallopeptidase activity	6	3.0303	0.000424781	ADAM17, FOLH1, MMP7, MMP2, MMP3, MMP9	198	62	19304	9.435	0.258206	0.00635363	0.0056306
GOTERM_MF_DIRECT	GO:0030145	manganese ion binding	6	3.0303	0.000743924	ARG1, ABL1, PIM1, PCK1, SOD2, PRKACA	198	70	19304	8.35671	0.407363	0.00992849	0.00879865
GOTERM_MF_DIRECT	GO:0031490	chromatin DNA binding	6	3.0303	0.00187751	THRB, THRA, NR1H2, RARA, NR1H3, RELA	198	86	19304	6.80197	0.733167	0.0216376	0.0191753
GOTERM_MF_DIRECT	GO:0008013	beta-catenin binding	6	3.0303	0.00542496	GSK3B, AR, CTNNA1, RORA, ESR1, HDAC6	198	110	19304	5.31791	0.978163	0.0544821	0.0482821
GOTERM_MF_DIRECT	GO:0008083	growth factor activity	6	3.0303	0.0272681	GPI, TGFB2, BMP2, IGF1, F2, IL2	198	165	19304	3.54527	1	0.184322	0.163346
GOTERM_MF_DIRECT	GO:0043548	phosphatidylinositol 3-kinase binding	5	2.52525	1.73934e-05	LCK, INSR, PIK3R1, JAK2, IGF1R	198	16	19304	30.4672	0.0121532	0.000370532	0.000328366
GOTERM_MF_DIRECT	GO:0004712	protein serine/threonine/tyrosine kinase activity	5	2.52525	0.000302445	GSK3B, MAP2K1, AKT1, PRKACA, AURKA	198	32	19304	15.2336	0.191562	0.00472486	0.00418718
GOTERM_MF_DIRECT	GO:0001221	transcription coregulator binding	5	2.52525	0.000591882	RXRA, NR1H4, PPARG, RORA, ESR1	198	38	19304	12.8283	0.340462	0.00832186	0.00737485
GOTERM_MF_DIRECT	GO:0051879	Hsp90 protein binding	5	2.52525	0.00122796	CDK5, KDR, NR3C1, HDAC8, HDAC6	198	46	19304	10.5973	0.578437	0.0154153	0.0136611
GOTERM_MF_DIRECT	GO:0001222	transcription corepressor binding	5	2.52525	0.0015569	STAT1, HDAC1, RORA, ESR1, HDAC6	198	49	19304	9.94846	0.665578	0.0185508	0.0164398
GOTERM_MF_DIRECT	GO:0004197	cysteine-type endopeptidase activity	5	2.52525	0.00414697	CASP8, CASP3, CTSK, CASP1, CTSB	198	64	19304	7.61679	0.946141	0.043166	0.0382538
GOTERM_MF_DIRECT	GO:0005518	collagen binding	5	2.52525	0.00542455	MMP12, MMP13, CTSK, MMP9, CTSB	198	69	19304	7.06485	0.978156	0.0544821	0.0482821
GOTERM_MF_DIRECT	GO:0003690	double-stranded DNA binding	5	2.52525	0.0233419	RXRA, PARP1, STAT1, PPARG, EGFR	198	106	19304	4.59882	1	0.162469	0.14398
GOTERM_MF_DIRECT	GO:0000166	nucleotide binding	5	2.52525	0.0311352	APAF1, IMPDH1, IMPDH2, HPRT1, PYGL	198	116	19304	4.20237	1	0.195429	0.17319
GOTERM_MF_DIRECT	GO:0030235	nitric-oxide synthase regulator activity	4	2.0202	1.03113e-05	HSP90AA1, HSP90AB1, AKT1, ESR1	198	5	19304	77.996	0.00722264	0.000226525	0.000200747
GOTERM_MF_DIRECT	GO:0016004	phospholipase activator activity	4	2.0202	0.000162599	PDPK1, SRC, LCK, BTK	198	11	19304	35.4527	0.108025	0.00278799	0.00247072
GOTERM_MF_DIRECT	GO:0043560	insulin receptor substrate binding	4	2.0202	0.000277623	INSR, PIK3R1, JAK2, IGF1R	198	13	19304	29.9984	0.177326	0.00443565	0.00393088
GOTERM_MF_DIRECT	GO:0004708	MAP kinase kinase activity	4	2.0202	0.000531458	MAPK10, MAP2K1, MAPK8, MAPK14	198	16	19304	24.3737	0.311826	0.00762479	0.00675711
GOTERM_MF_DIRECT	GO:0005159	insulin-like growth factor receptor binding	4	2.0202	0.000531458	INSR, REN, IGF1, PIK3R1	198	16	19304	24.3737	0.311826	0.00762479	0.00675711
GOTERM_MF_DIRECT	GO:0035259	nuclear glucocorticoid receptor binding	4	2.0202	0.000640507	RXRB, RARG, RARA, RARB	198	17	19304	22.94	0.36264	0.00882895	0.00782423
GOTERM_MF_DIRECT	GO:0017025	TBP-class protein binding	4	2.0202	0.00204019	THRA, NR3C1, ESR1, NR3C2	198	25	19304	15.5992	0.762056	0.0231331	0.0205006
GOTERM_MF_DIRECT	GO:0004693	cyclin-dependent protein serine/threonine kinase activity	4	2.0202	0.00314567	CDK6, CDK5, CDK2, CDK1	198	29	19304	13.4476	0.890835	0.0345532	0.0306212
GOTERM_MF_DIRECT	GO:0046875	ephrin receptor binding	4	2.0202	0.00314567	PTPN1, SRC, ABL1, PIK3CG	198	29	19304	13.4476	0.890835	0.0345532	0.0306212
GOTERM_MF_DIRECT	GO:0005504	fatty acid binding	4	2.0202	0.00417537	FABP4, GSTP1, ALB, ADH5	198	32	19304	12.1869	0.94721	0.043166	0.0382538
GOTERM_MF_DIRECT	GO:0019825	oxygen binding	4	2.0202	0.00630156	CBS, ALB, SOD2, CYP19A1	198	37	19304	10.54	0.988251	0.0611573	0.0541977
GOTERM_MF_DIRECT	GO:0051059	NF-kappaB binding	4	2.0202	0.00783595	NFKBIA, GSK3B, HDAC1, RELA	198	40	19304	9.74949	0.996035	0.070624	0.0625872
GOTERM_MF_DIRECT	GO:0030331	nuclear estrogen receptor binding	4	2.0202	0.00897064	PARP1, SRC, PPARG, ESR1	198	42	19304	9.28523	0.998227	0.0788295	0.0698589
GOTERM_MF_DIRECT	GO:0019955	cytokine binding	4	2.0202	0.0115151	ADAM17, KIT, CASP1, ELANE	198	46	19304	8.47782	0.999709	0.094129	0.0834173
GOTERM_MF_DIRECT	GO:0005154	epidermal growth factor receptor binding	4	2.0202	0.0115151	ITK, ERBB4, LCK, ABL1	198	46	19304	8.47782	0.999709	0.094129	0.0834173
GOTERM_MF_DIRECT	GO:0003925	G protein activity	4	2.0202	0.0144341	CDC42, RAC1, HRAS, RHOA	198	50	19304	7.7996	0.999964	0.114014	0.101039
GOTERM_MF_DIRECT	GO:0030170	pyridoxal phosphate binding	4	2.0202	0.0214208	OAT, CBS, ALB, PYGL	198	58	19304	6.72379	1	0.152109	0.134799
GOTERM_MF_DIRECT	GO:0009055	electron transfer activity	4	2.0202	0.0244394	GSR, AKR1B1, CYP19A1, ADH5	198	61	19304	6.39311	1	0.16844	0.149272
GOTERM_MF_DIRECT	GO:0031072	heat shock protein binding	4	2.0202	0.025494	HSPA8, HSP90AB1, APAF1, ADORA1	198	62	19304	6.29	1	0.174003	0.154202
GOTERM_MF_DIRECT	GO:0050660	flavin adenine dinucleotide binding	4	2.0202	0.0323278	NOS2, NOS3, GSR, ACADM	198	68	19304	5.735	1	0.201119	0.178232
GOTERM_MF_DIRECT	GO:0002039	p53 binding	4	2.0202	0.0360678	GSK3B, CDK5, HDAC1, MDM2	198	71	19304	5.49267	1	0.214879	0.190426
GOTERM_MF_DIRECT	GO:0030971	receptor tyrosine kinase binding	4	2.0202	0.0360678	PTPN1, SYK, ERBB2, PTPN11	198	71	19304	5.49267	1	0.214879	0.190426
GOTERM_MF_DIRECT	GO:0043559	insulin binding	3	1.51515	0.00101544	INSR, PIK3R1, IGF1R	198	5	19304	58.497	0.510423	0.0129791	0.0115021
GOTERM_MF_DIRECT	GO:0043125	ErbB-3 class receptor binding	3	1.51515	0.00101544	CDK5, ERBB2, PIK3R1	198	5	19304	58.497	0.510423	0.0129791	0.0115021
GOTERM_MF_DIRECT	GO:0044323	retinoic acid-responsive element binding	3	1.51515	0.00151292	RXRB, RXRA, RARA	198	6	19304	48.7475	0.655061	0.0183376	0.0162509
GOTERM_MF_DIRECT	GO:0070324	thyroid hormone binding	3	1.51515	0.00151292	TTR, THRB, THRA	198	6	19304	48.7475	0.655061	0.0183376	0.0162509
GOTERM_MF_DIRECT	GO:0032052	bile acid binding	3	1.51515	0.00355843	NR1H4, AKR1C3, PYGL	198	9	19304	32.4983	0.918409	0.0379027	0.0335894
GOTERM_MF_DIRECT	GO:0120283	protein serine/threonine kinase binding	3	1.51515	0.00639371	BACE1, MAPK8, XIAP	198	12	19304	24.3737	0.988993	0.0611573	0.0541977
GOTERM_MF_DIRECT	GO:0033558	protein lysine deacetylase activity	3	1.51515	0.00639371	HDAC1, HDAC8, HDAC6	198	12	19304	24.3737	0.988993	0.0611573	0.0541977
GOTERM_MF_DIRECT	GO:1901363	heterocyclic compound binding	3	1.51515	0.00750572	PDE4D, RARA, RARB	198	13	19304	22.4988	0.994991	0.069428	0.0615272
GOTERM_MF_DIRECT	GO:0005536	D-glucose binding	3	1.51515	0.00996949	G6PD, PYGL, GCK	198	15	19304	19.499	0.999127	0.0865253	0.0766789
GOTERM_MF_DIRECT	GO:0051393	alpha-actinin binding	3	1.51515	0.0113178	ADORA2A, RARA, PPARG	198	16	19304	18.2803	0.999665	0.094129	0.0834173
GOTERM_MF_DIRECT	GO:0001046	core promoter sequence-specific DNA binding	3	1.51515	0.0113178	MMP12, HDAC1, NR3C1	198	16	19304	18.2803	0.999665	0.094129	0.0834173
GOTERM_MF_DIRECT	GO:0000900	mRNA regulatory element binding translation repressor activity	3	1.51515	0.0142387	DHFR, RARA, TYMS	198	18	19304	16.2492	0.999958	0.113748	0.100804
GOTERM_MF_DIRECT	GO:0004407	histone deacetylase activity	3	1.51515	0.0158081	HDAC1, HDAC8, HDAC6	198	19	19304	15.3939	0.999986	0.122122	0.108225
GOTERM_MF_DIRECT	GO:0019887	protein kinase regulator activity	3	1.51515	0.0158081	HSP90AB1, RAC2, RAC1	198	19	19304	15.3939	0.999986	0.122122	0.108225
GOTERM_MF_DIRECT	GO:0000979	RNA polymerase II core promoter sequence-specific DNA binding	3	1.51515	0.0191566	STAT1, HDAC1, RELA	198	21	19304	13.9278	0.999999	0.144807	0.128328
GOTERM_MF_DIRECT	GO:0008656	cysteine-type endopeptidase activator activity involved in apoptotic process	3	1.51515	0.0227742	APAF1, CTSK, CASP1	198	23	19304	12.7167	1	0.160103	0.141883
GOTERM_MF_DIRECT	GO:0023026	MHC class II protein complex binding	3	1.51515	0.0307686	HSPA8, HSP90AA1, HSP90AB1	198	27	19304	10.8328	1	0.194868	0.172692
GOTERM_MF_DIRECT	GO:0140677	molecular function activator activity	3	1.51515	0.0329169	AKT2, MET, AURKA	198	28	19304	10.4459	1	0.201222	0.178324
GOTERM_MF_DIRECT	GO:0016538	cyclin-dependent protein serine/threonine kinase regulator activity	3	1.51515	0.0351222	CCNA2, CCNB2, CCNB1	198	29	19304	10.0857	1	0.212852	0.18863
GOTERM_MF_DIRECT	GO:0008234	cysteine-type peptidase activity	3	1.51515	0.0494759	CASP8, CTSK, CTSB	198	35	19304	8.35671	1	0.264285	0.23421
GOTERM_MF_DIRECT	GO:0030332	cyclin binding	3	1.51515	0.0494759	CDK6, CDK2, CDK1	198	35	19304	8.35671	1	0.264285	0.23421
GOTERM_MF_DIRECT	GO:0097472	cyclin-dependent protein kinase activity	2	1.0101	0.0203067	CDK2, CDK1	198	2	19304	97.4949	0.999999	0.145669	0.129092
GOTERM_MF_DIRECT	GO:0018820	cyanamide hydratase activity	2	1.0101	0.0203067	CA1, CA2	198	2	19304	97.4949	0.999999	0.145669	0.129092
GOTERM_MF_DIRECT	GO:0036130	prostaglandin H2 endoperoxidase reductase activity	2	1.0101	0.0203067	AKR1C3, AKR1B1	198	2	19304	97.4949	0.999999	0.145669	0.129092
GOTERM_MF_DIRECT	GO:0002060	purine nucleobase binding	2	1.0101	0.0203067	PNP, PYGL	198	2	19304	97.4949	0.999999	0.145669	0.129092
GOTERM_MF_DIRECT	GO:0004666	prostaglandin-endoperoxide synthase activity	2	1.0101	0.0203067	PTGS2, PTGS1	198	2	19304	97.4949	0.999999	0.145669	0.129092
GOTERM_MF_DIRECT	GO:0005009	insulin receptor activity	2	1.0101	0.0303056	INSR, IGF1R	198	3	19304	64.9966	1	0.19368	0.17164
GOTERM_MF_DIRECT	GO:0051022	Rho GDP-dissociation inhibitor binding	2	1.0101	0.0303056	HSP90AA1, RAC1	198	3	19304	64.9966	1	0.19368	0.17164
GOTERM_MF_DIRECT	GO:0070644	vitamin D response element binding	2	1.0101	0.0303056	RXRA, VDR	198	3	19304	64.9966	1	0.19368	0.17164
GOTERM_MF_DIRECT	GO:0004517	nitric-oxide synthase activity	2	1.0101	0.0303056	NOS2, NOS3	198	3	19304	64.9966	1	0.19368	0.17164
GOTERM_MF_DIRECT	GO:0004705	JUN kinase activity	2	1.0101	0.0303056	MAPK10, MAPK8	198	3	19304	64.9966	1	0.19368	0.17164
GOTERM_MF_DIRECT	GO:0005006	epidermal growth factor receptor activity	2	1.0101	0.0303056	ERBB4, EGFR	198	3	19304	64.9966	1	0.19368	0.17164
GOTERM_MF_DIRECT	GO:0004146	dihydrofolate reductase activity	2	1.0101	0.040203	DHFR, TYMS	198	4	19304	48.7475	1	0.220802	0.195676
GOTERM_MF_DIRECT	GO:0030284	nuclear estrogen receptor activity	2	1.0101	0.040203	ESR1, ESR2	198	4	19304	48.7475	1	0.220802	0.195676
GOTERM_MF_DIRECT	GO:0034191	apolipoprotein A-I receptor binding	2	1.0101	0.040203	CDC42, NR1H2	198	4	19304	48.7475	1	0.220802	0.195676
GOTERM_MF_DIRECT	GO:0070026	nitric oxide binding	2	1.0101	0.040203	CBS, GSTP1	198	4	19304	48.7475	1	0.220802	0.195676
GOTERM_MF_DIRECT	GO:0003938	IMP dehydrogenase activity	2	1.0101	0.040203	IMPDH1, IMPDH2	198	4	19304	48.7475	1	0.220802	0.195676
GOTERM_MF_DIRECT	GO:0160009	histone decrotonylase activity	2	1.0101	0.040203	HDAC1, HDAC8	198	4	19304	48.7475	1	0.220802	0.195676
GOTERM_MF_DIRECT	GO:0034617	tetrahydrobiopterin binding	2	1.0101	0.040203	NOS2, NOS3	198	4	19304	48.7475	1	0.220802	0.195676
GOTERM_MF_DIRECT	GO:0050692	DNA binding domain binding	2	1.0101	0.040203	RXRA, PPARG	198	4	19304	48.7475	1	0.220802	0.195676
GOTERM_MF_DIRECT	GO:0160008	protein decrotonylase activity	2	1.0101	0.040203	HDAC1, HDAC8	198	4	19304	48.7475	1	0.220802	0.195676
GOTERM_MF_DIRECT	GO:0001609	G protein-coupled adenosine receptor activity	2	1.0101	0.0499999	ADORA2A, ADORA1	198	5	19304	38.998	1	0.264285	0.23421
GOTERM_MF_DIRECT	GO:0005007	fibroblast growth factor receptor activity	2	1.0101	0.0499999	FGFR2, FGFR1	198	5	19304	38.998	1	0.264285	0.23421

## Sheet: KEGG
Table S7. KEGG analysis of common genes
Category	Term		Count	%	PValue	Genes	List Total	Pop Hits	Pop Total	Fold Enrichment	Bonferroni	Benjamini	FDR
KEGG_PATHWAY	hsa05200	Pathways in cancer	66	33.3333	1.01572e-32	GSK3B, HSP90AB1, IGF1R, CASP8, EDNRB, CASP3, AKT2, PIM1, RAC2, AKT1, RAC1, JAK2, PRKACA, JAK3, HRAS, MAP2K1, HSP90AA1, APAF1, DAPK1, MMP2, F2, MMP9, RHOA, TGFBR1, CCNA2, AR, KIT, RARA, RARB, PPARG, MET, PPARD, HDAC1, GSTP1, XIAP, PIK3R1, PTGS2, EGFR, RELA, CDC42, RXRB, MAPK8, RXRA, TERT, ERBB2, ABL1, CTNNA1, MAPK1, NQO1, TGFB2, GSTM1, NOS2, STAT1, IGF1, ESR1, ESR2, IL2, NFKBIA, MAPK10, BMP2, CDK6…	192	533	8840	5.70122	3.00655e-30	3.00655e-30	1.55406e-30
KEGG_PATHWAY	hsa05417	Lipid and atherosclerosis	33	16.6667	1.98179e-18	GSK3B, HSP90AB1, SRC, PIK3R1, RELA, CDC42, RXRB, MAPK8, CASP8, RXRA, CASP3, AKT2, CASP1, AKT1, MAPK1, RAC1, JAK2, HRAS, HSPA8, HSP90AA1, APAF1, NOS3, PDPK1, MMP3, MAPK14, SOD2, MMP9, RHOA, MAPK10, NFKBIA, CYP2C8, PPARG, BCL2L1	192	216	8840	7.03414	5.86611e-16	2.93305e-16	1.51607e-16
KEGG_PATHWAY	hsa05215	Prostate cancer	24	12.1212	4.43084e-18	GSK3B, MAP2K1, HSP90AA1, HSP90AB1, PDPK1, GSTP1, MMP3, PIK3R1, IGF1, MMP9, EGFR, RELA, IGF1R, NFKBIA, AR, AKT2, ERBB2, CDK2, MDM2, AKT1, MAPK1, HRAS, FGFR2, FGFR1	192	98	8840	11.2755	1.31153e-15	4.37176e-16	2.25973e-16
KEGG_PATHWAY	hsa04151	PI3K-Akt signaling pathway	38	19.1919	1.13136e-15	GSK3B, HSP90AB1, PIK3R1, RELA, EGFR, PIK3CG, IGF1R, PPP2CA, RXRA, ERBB4, AKT2, ERBB2, KDR, AKT1, MAPK1, RAC1, JAK2, PCK1, HRAS, JAK3, EIF4E, MAP2K1, HSP90AA1, SYK, NOS3, PDPK1, INSR, IGF1, IL2, CDK6, KIT, CDK2, MDM2, TEK, MET, FGFR2, FGFR1, BCL2L1	192	362	8840	4.8331	3.28626e-13	8.37209e-14	4.32746e-14
KEGG_PATHWAY	hsa05205	Proteoglycans in cancer	28	14.1414	2.25271e-14	SRC, PIK3R1, EGFR, IGF1R, CDC42, ERBB4, CASP3, AKT2, ERBB2, KDR, AKT1, MAPK1, RAC1, PRKACA, HRAS, TGFB2, MAP2K1, PDPK1, MMP2, PTPN11, IGF1, MAPK14, MMP9, ESR1, RHOA, MDM2, MET, FGFR1	192	204	8840	6.31944	6.67111e-12	1.3336e-12	6.8933e-13
KEGG_PATHWAY	hsa04625	C-type lectin receptor signaling pathway	21	10.6061	5.77846e-14	SYK, STAT1, SRC, PTPN11, PIK3R1, PTGS2, MAPK14, RHOA, IL2, RELA, MAPK10, NFKBIA, MAPK8, CASP8, AKT2, MAPKAPK2, MDM2, CASP1, AKT1, MAPK1, HRAS	192	105	8840	9.20833	1.70886e-11	2.44347e-12	1.26301e-12
KEGG_PATHWAY	hsa04068	FoxO signaling pathway	23	11.6162	5.43759e-14	TGFB2, MAP2K1, PDPK1, INSR, PLK1, PIK3R1, IGF1, MAPK14, SOD2, EGFR, TGFBR1, IGF1R, MAPK10, CCNB2, CCNB1, MAPK8, AKT2, CDK2, MDM2, AKT1, MAPK1, PCK1, HRAS	192	132	8840	8.02241	1.61027e-11	2.44347e-12	1.26301e-12
KEGG_PATHWAY	hsa04660	T cell receptor signaling pathway	22	11.1111	1.08535e-13	GSK3B, ITK, MAP2K1, PDPK1, PTPN11, PIK3R1, MAPK14, RHOA, IL2, RELA, MAPK10, CDC42, PPP2CA, NFKBIA, ZAP70, MAPK8, LCK, AKT2, AKT1, MAPK1, PRKCQ, HRAS	192	122	8840	8.3026	3.21396e-11	4.0158e-12	2.07573e-12
KEGG_PATHWAY	hsa04014	Ras signaling pathway	29	14.6465	1.46278e-13	PIK3R1, RELA, EGFR, IGF1R, CDC42, MAPK8, AKT2, KDR, ABL1, RAC2, AKT1, MAPK1, RAC1, PRKACA, HRAS, MAP2K1, INSR, PLA2G2A, PTPN11, IGF1, RHOA, MAPK10, ZAP70, KIT, TEK, MET, FGFR2, FGFR1, BCL2L1	192	238	8840	5.61012	4.33129e-11	4.81091e-12	2.48672e-12
KEGG_PATHWAY	hsa04914	Progesterone-mediated oocyte maturation	21	10.6061	1.75357e-13	MAP2K1, HSP90AA1, HSP90AB1, PLK1, PIK3R1, IGF1, MAPK14, AURKA, IGF1R, MAPK10, CCNA2, CCNB2, CCNB1, MAPK8, AKT2, CDK2, CDK1, AKT1, MAPK1, PGR, PRKACA	192	111	8840	8.71059	5.189e-11	5.19058e-12	2.68297e-12
KEGG_PATHWAY	hsa01522	Endocrine resistance	20	10.101	2.20004e-13	MAP2K1, SRC, MMP2, PIK3R1, IGF1, MAPK14, ESR1, MMP9, EGFR, ESR2, IGF1R, MAPK10, MAPK8, AKT2, ERBB2, MDM2, AKT1, MAPK1, PRKACA, HRAS	192	99	8840	9.30135	6.51337e-11	5.92011e-12	3.06006e-12
KEGG_PATHWAY	hsa05212	Pancreatic cancer	18	9.09091	3.76799e-13	TGFB2, MAP2K1, STAT1, PIK3R1, EGFR, TGFBR1, RELA, MAPK10, CDC42, MAPK8, CDK6, AKT2, ERBB2, RAC2, AKT1, MAPK1, RAC1, BCL2L1	192	77	8840	10.763	1.11536e-10	9.29436e-12	4.80418e-12
KEGG_PATHWAY	hsa01521	EGFR tyrosine kinase inhibitor resistance	18	9.09091	7.36695e-13	GSK3B, MAP2K1, SRC, PIK3R1, IGF1, EGFR, IGF1R, AKT2, ERBB2, KDR, AKT1, MAPK1, JAK2, HRAS, MET, EIF4E, FGFR2, BCL2L1	192	80	8840	10.3594	2.18076e-10	1.6774e-11	8.67033e-12
KEGG_PATHWAY	hsa04659	Th17 cell differentiation	20	10.101	1.14333e-12	HSP90AA1, HSP90AB1, STAT1, RORA, MAPK14, TGFBR1, IL2, RELA, MAPK10, RXRB, NFKBIA, ZAP70, MAPK8, RXRA, LCK, RARA, MAPK1, PRKCQ, JAK2, JAK3	192	108	8840	8.52623	3.38419e-10	2.41732e-11	1.24949e-11
KEGG_PATHWAY	hsa04917	Prolactin signaling pathway	17	8.58586	1.35975e-12	GSK3B, MAP2K1, STAT1, SRC, PIK3R1, MAPK14, ESR1, RELA, ESR2, GCK, MAPK10, MAPK8, AKT2, AKT1, MAPK1, JAK2, HRAS	192	71	8840	11.0241	4.02501e-10	2.52512e-11	1.30521e-11
KEGG_PATHWAY	hsa04010	MAPK signaling pathway	31	15.6566	1.36493e-12	RELA, EGFR, IGF1R, CDC42, MAPK8, ERBB4, CASP3, AKT2, ERBB2, KDR, RAC2, AKT1, MAPK1, RAC1, PRKACA, HRAS, HSPA8, TGFB2, MAP2K1, INSR, IGF1, MAPK14, TGFBR1, DUSP6, MAPK10, KIT, MAPKAPK2, TEK, MET, FGFR2, FGFR1	192	300	8840	4.75764	4.04013e-10	2.52512e-11	1.30521e-11
KEGG_PATHWAY	hsa05166	Human T-cell leukemia virus 1 infection	27	13.6364	1.45725e-12	XIAP, PIK3R1, ITGAL, RELA, CCNB2, MAPK8, TERT, AKT2, CHEK1, AKT1, MAPK1, PRKACA, HRAS, JAK3, FDPS, TGFB2, MAP2K1, MMP7, TGFBR1, IL2, MAPK10, NFKBIA, CCNA2, KAT2B, LCK, CDK2, BCL2L1	192	223	8840	5.57455	4.31355e-10	2.53732e-11	1.31152e-11
KEGG_PATHWAY	hsa04933	AGE-RAGE signaling pathway in diabetic complications	19	9.59596	3.67629e-12	TGFB2, NOS3, STAT1, MMP2, PIK3R1, MAPK14, TGFBR1, RELA, MAPK10, CDC42, MAPK8, CASP3, AKT2, PIM1, AKT1, MAPK1, RAC1, JAK2, HRAS	192	101	8840	8.6613	1.08818e-09	5.97349e-11	3.08765e-11
KEGG_PATHWAY	hsa04926	Relaxin signaling pathway	21	10.6061	3.83433e-12	MAP2K1, NOS2, NOS3, SRC, MMP2, PIK3R1, MAPK14, MMP9, EGFR, TGFBR1, RELA, MAPK10, NFKBIA, MAPK8, MMP13, EDNRB, AKT2, AKT1, MAPK1, PRKACA, HRAS	192	130	8840	7.4375	1.13498e-09	5.97349e-11	3.08765e-11
KEGG_PATHWAY	hsa05161	Hepatitis B	23	11.6162	4.57341e-12	TGFB2, MAP2K1, APAF1, STAT1, SRC, PIK3R1, MAPK14, MMP9, TGFBR1, RELA, MAPK10, NFKBIA, CCNA2, MAPK8, CASP8, CASP3, AKT2, CDK2, AKT1, MAPK1, JAK2, HRAS, JAK3	192	163	8840	6.49668	1.35374e-09	6.76864e-11	3.49866e-11
KEGG_PATHWAY	hsa05203	Viral carcinogenesis	25	12.6263	1.03854e-11	HDAC1, SRC, PIK3R1, HDAC8, RELA, HDAC6, CDC42, CASP8, CASP3, CHEK1, MAPK1, RAC1, PRKACA, HRAS, JAK3, SYK, RHOA, NFKBIA, CCNA2, KAT2B, CDK6, MAPKAPK2, CDK2, CDK1, MDM2	192	205	8840	5.61484	3.07407e-09	1.46384e-10	7.56648e-11
KEGG_PATHWAY	hsa04919	Thyroid hormone signaling pathway	20	10.101	1.09205e-11	GSK3B, MAP2K1, THRB, THRA, PDPK1, STAT1, HDAC1, SRC, ATP2A1, PIK3R1, ESR1, RXRB, KAT2B, RXRA, AKT2, MDM2, AKT1, MAPK1, PRKACA, HRAS	192	122	8840	7.54781	3.23246e-09	1.4693e-10	7.5947e-11
KEGG_PATHWAY	hsa05135	Yersinia infection	21	10.6061	1.19676e-11	GSK3B, MAP2K1, SRC, WAS, PIK3R1, MAPK14, RHOA, IL2, RELA, MAPK10, CDC42, NFKBIA, ZAP70, MAPK8, LCK, AKT2, CASP1, RAC2, AKT1, MAPK1, RAC1	192	138	8840	7.00634	3.54242e-09	1.54018e-10	7.96105e-11
KEGG_PATHWAY	hsa05145	Toxoplasmosis	19	9.59596	1.94255e-11	HSPA8, TGFB2, NOS2, PDPK1, STAT1, XIAP, MAPK14, PIK3CG, RELA, MAPK10, NFKBIA, MAPK8, CASP8, CASP3, AKT2, AKT1, MAPK1, JAK2, BCL2L1	192	111	8840	7.88101	5.74997e-09	2.39582e-10	1.23838e-10
KEGG_PATHWAY	hsa04370	VEGF signaling pathway	15	7.57576	2.17876e-11	MAP2K1, NOS3, SRC, PIK3R1, PTGS2, MAPK14, CDC42, AKT2, MAPKAPK2, KDR, RAC2, AKT1, MAPK1, RAC1, HRAS	192	60	8840	11.5104	6.44912e-09	2.57965e-10	1.3334e-10
KEGG_PATHWAY	hsa05167	Kaposi sarcoma-associated herpesvirus infection	24	12.1212	2.76226e-11	GSK3B, MAP2K1, SYK, STAT1, SRC, PIK3R1, PTGS2, MAPK14, PIK3CG, RELA, MAPK10, NFKBIA, HCK, MAPK8, CASP8, CDK6, CASP3, AKT2, MAPKAPK2, AKT1, MAPK1, RAC1, JAK2, HRAS	192	196	8840	5.63776	8.17631e-09	3.14473e-10	1.62549e-10
KEGG_PATHWAY	hsa05220	Chronic myeloid leukemia	16	8.08081	6.57239e-11	TGFB2, MAP2K1, HDAC1, PTPN11, PIK3R1, TGFBR1, RELA, NFKBIA, CDK6, AKT2, MDM2, ABL1, AKT1, MAPK1, HRAS, BCL2L1	192	77	8840	9.5671	1.94543e-08	7.20529e-10	3.72435e-10
KEGG_PATHWAY	hsa04722	Neurotrophin signaling pathway	19	9.59596	7.48503e-11	GSK3B, MAP2K1, PDPK1, PTPN11, PIK3R1, MAPK14, RHOA, RELA, MAPK10, CDC42, NFKBIA, MAPK8, AKT2, MAPKAPK2, ABL1, AKT1, MAPK1, RAC1, HRAS	192	120	8840	7.28993	2.21557e-08	7.91275e-10	4.09004e-10
KEGG_PATHWAY	hsa04931	Insulin resistance	18	9.09091	1.37077e-10	PTPN1, GSK3B, NOS3, PDPK1, NR1H2, INSR, NR1H3, PTPN11, PYGL, PIK3R1, RELA, MAPK10, NFKBIA, MAPK8, AKT2, AKT1, PRKCQ, PCK1	192	109	8840	7.60321	4.05747e-08	1.36458e-09	7.05342e-10
KEGG_PATHWAY	hsa04015	Rap1 signaling pathway	24	12.1212	1.38302e-10	MAP2K1, SRC, INSR, PIK3R1, IGF1, ITGAL, MAPK14, RHOA, EGFR, IGF1R, CDC42, ADORA2A, AKT2, KIT, KDR, RAC2, AKT1, MAPK1, TEK, RAC1, HRAS, MET, FGFR2, FGFR1	192	212	8840	5.21226	4.09375e-08	1.36458e-09	7.05342e-10
KEGG_PATHWAY	hsa05418	Fluid shear stress and atherosclerosis	20	10.101	1.47233e-10	NQO1, HSP90AA1, GSTM1, HSP90AB1, NOS3, SRC, GSTP1, MMP2, PIK3R1, MAPK14, MMP9, RHOA, RELA, MAPK10, MAPK8, AKT2, KDR, RAC2, AKT1, RAC1	192	141	8840	6.53073	4.3581e-08	1.40584e-09	7.26667e-10
KEGG_PATHWAY	hsa04380	Osteoclast differentiation	20	10.101	1.66807e-10	TGFB2, MAP2K1, SYK, STAT1, ATP2A1, PIK3R1, MAPK14, TGFBR1, RELA, MAPK10, NFKBIA, MAPK8, LCK, CTSK, AKT2, BTK, AKT1, MAPK1, PPARG, RAC1	192	142	8840	6.48474	4.93749e-08	1.54296e-09	7.97546e-10
KEGG_PATHWAY	hsa05223	Non-small cell lung cancer	15	7.57576	3.63193e-10	MAP2K1, PDPK1, PIK3R1, EGFR, RXRB, RXRA, CDK6, AKT2, ERBB2, AKT1, MAPK1, RARB, HRAS, JAK3, MET	192	73	8840	9.46062	1.07505e-07	3.19602e-09	1.652e-09
KEGG_PATHWAY	hsa05169	Epstein-Barr virus infection	23	11.6162	3.6711e-10	SYK, APAF1, STAT1, HDAC1, TAP1, PIK3R1, ITGAL, MAPK14, RELA, MAPK10, NFKBIA, CCNA2, MAPK8, CASP8, CDK6, CASP3, AKT2, CDK2, MDM2, BTK, AKT1, RAC1, JAK3	192	203	8840	5.21654	1.08665e-07	3.19602e-09	1.652e-09
KEGG_PATHWAY	hsa05210	Colorectal cancer	16	8.08081	4.05899e-10	GSK3B, TGFB2, MAP2K1, PIK3R1, RHOA, EGFR, TGFBR1, MAPK10, MAPK8, CASP3, AKT2, RAC2, AKT1, MAPK1, RAC1, HRAS	192	87	8840	8.46743	1.20146e-07	3.43275e-09	1.77436e-09
KEGG_PATHWAY	hsa05208	Chemical carcinogenesis - reactive oxygen species	24	12.1212	5.01871e-10	NQO1, PTPN1, MAP2K1, GSTM1, PDPK1, SRC, EPHX2, AKR1C3, PTPN11, PIK3R1, MAPK14, SOD2, EGFR, RELA, MAPK10, NFKBIA, MAPK8, AKT2, ABL1, AKT1, MAPK1, RAC1, HRAS, MET	192	226	8840	4.88938	1.48554e-07	4.1265e-09	2.13295e-09
KEGG_PATHWAY	hsa01524	Platinum drug resistance	15	7.57576	5.30303e-10	TOP2A, GSTM1, APAF1, PDPK1, GSTP1, XIAP, PIK3R1, CASP8, CASP3, AKT2, ERBB2, MDM2, AKT1, MAPK1, BCL2L1	192	75	8840	9.20833	1.5697e-07	4.24242e-09	2.19287e-09
KEGG_PATHWAY	hsa04210	Apoptosis	19	9.59596	6.21463e-10	MAP2K1, PARP1, APAF1, PDPK1, XIAP, PIK3R1, RELA, MAPK10, NFKBIA, MAPK8, CASP8, CASP3, CTSK, AKT2, AKT1, MAPK1, HRAS, CTSB, BCL2L1	192	136	8840	6.43229	1.83953e-07	4.84087e-09	2.50221e-09
KEGG_PATHWAY	hsa05235	PD-L1 expression and PD-1 checkpoint pathway in cancer	16	8.08081	6.67239e-10	MAP2K1, STAT1, PTPN11, PIK3R1, MAPK14, EGFR, RELA, NFKBIA, ZAP70, LCK, AKT2, AKT1, MAPK1, PRKCQ, JAK2, HRAS	192	90	8840	8.18519	1.97503e-07	5.06417e-09	2.61763e-09
KEGG_PATHWAY	hsa04915	Estrogen signaling pathway	19	9.59596	8.93186e-10	HSPA8, MAP2K1, HSP90AA1, HSP90AB1, NOS3, SRC, MMP2, PIK3R1, ESR1, MMP9, EGFR, ESR2, AKT2, RARA, AKT1, MAPK1, PGR, PRKACA, HRAS	192	139	8840	6.29347	2.64383e-07	6.44836e-09	3.33311e-09
KEGG_PATHWAY	hsa04062	Chemokine signaling pathway	22	11.1111	8.7866e-10	GSK3B, ITK, MAP2K1, STAT1, SRC, WAS, PIK3R1, RHOA, PIK3CG, RELA, CDC42, NFKBIA, HCK, AKT2, RAC2, AKT1, MAPK1, RAC1, JAK2, PRKACA, HRAS, JAK3	192	193	8840	5.24827	2.60083e-07	6.44836e-09	3.33311e-09
KEGG_PATHWAY	hsa04520	Adherens junction	16	8.08081	1.07537e-09	PTPN1, SRC, INSR, WAS, RHOA, EGFR, TGFBR1, IGF1R, CDC42, ERBB2, CTNNA1, RAC2, MAPK1, RAC1, MET, FGFR1	192	93	8840	7.92115	3.18309e-07	7.40254e-09	3.82631e-09
KEGG_PATHWAY	hsa05222	Small cell lung cancer	16	8.08081	1.07537e-09	NOS2, APAF1, XIAP, PIK3R1, PTGS2, RELA, RXRB, NFKBIA, RXRA, CDK6, CASP3, AKT2, CDK2, AKT1, RARB, BCL2L1	192	93	8840	7.92115	3.18309e-07	7.40254e-09	3.82631e-09
KEGG_PATHWAY	hsa05207	Chemical carcinogenesis - receptor activation	23	11.6162	1.10876e-09	MAP2K1, HSP90AA1, GSTM1, HSP90AB1, SRC, VDR, EPHX2, XIAP, PIK3R1, ESR1, EGFR, RELA, ESR2, RXRB, AR, RXRA, AKT2, AKT1, MAPK1, PGR, JAK2, PRKACA, HRAS	192	215	8840	4.92539	3.28194e-07	7.45896e-09	3.85547e-09
KEGG_PATHWAY	hsa04657	IL-17 signaling pathway	16	8.08081	1.46307e-09	GSK3B, HSP90AA1, HSP90AB1, MMP3, PTGS2, MAPK14, MMP9, RELA, MAPK10, NFKBIA, MAPK8, MMP13, CASP8, CASP3, MAPK1, S100A9	192	95	8840	7.75439	4.3307e-07	9.62377e-09	4.97445e-09
KEGG_PATHWAY	hsa04664	Fc epsilon RI signaling pathway	14	7.07071	1.99266e-09	MAP2K1, SYK, PDPK1, PIK3R1, MAPK14, MAPK10, MAPK8, AKT2, BTK, RAC2, AKT1, MAPK1, RAC1, HRAS	192	69	8840	9.34179	5.89826e-07	1.28223e-08	6.62775e-09
KEGG_PATHWAY	hsa04510	Focal adhesion	22	11.1111	2.23399e-09	GSK3B, MAP2K1, PDPK1, SRC, XIAP, PIK3R1, IGF1, RHOA, EGFR, IGF1R, MAPK10, CDC42, MAPK8, AKT2, ERBB2, KDR, RAC2, AKT1, MAPK1, RAC1, HRAS, MET	192	203	8840	4.98974	6.61259e-07	1.40694e-08	7.27233e-09
KEGG_PATHWAY	hsa05230	Central carbon metabolism in cancer	14	7.07071	2.88448e-09	MAP2K1, G6PD, PIK3R1, EGFR, GCK, AKT2, KIT, ERBB2, AKT1, MAPK1, HRAS, MET, FGFR2, FGFR1	192	71	8840	9.07864	8.53805e-07	1.77876e-08	9.19427e-09
KEGG_PATHWAY	hsa05226	Gastric cancer	19	9.59596	3.12149e-09	GSK3B, TGFB2, MAP2K1, PIK3R1, EGFR, TGFBR1, RXRB, RXRA, TERT, AKT2, ERBB2, CDK2, CTNNA1, AKT1, MAPK1, RARB, HRAS, MET, FGFR2	192	150	8840	5.83194	9.23961e-07	1.88564e-08	9.7467e-09
KEGG_PATHWAY	hsa04668	TNF signaling pathway	17	8.58586	4.61401e-09	MAP2K1, MMP3, XIAP, PIK3R1, PTGS2, MAPK14, MMP9, RELA, MAPK10, NFKBIA, ADAM17, MAPK8, CASP8, CASP3, AKT2, AKT1, MAPK1	192	119	8840	6.57738	1.36574e-06	2.73149e-08	1.41189e-08
KEGG_PATHWAY	hsa04910	Insulin signaling pathway	18	9.09091	5.83645e-09	PTPN1, GSK3B, MAP2K1, PKLR, PDPK1, INSR, PYGL, PIK3R1, GCK, MAPK10, MAPK8, AKT2, AKT1, MAPK1, PCK1, PRKACA, HRAS, EIF4E	192	138	8840	6.00543	1.72759e-06	3.38743e-08	1.75093e-08
KEGG_PATHWAY	hsa05162	Measles	18	9.09091	6.52526e-09	HSPA8, GSK3B, APAF1, STAT1, PIK3R1, IL2, RELA, MAPK10, NFKBIA, MAPK8, CASP8, CDK6, CASP3, AKT2, CDK2, AKT1, JAK3, BCL2L1	192	139	8840	5.96223	1.93148e-06	3.64709e-08	1.88515e-08
KEGG_PATHWAY	hsa04218	Cellular senescence	19	9.59596	6.53026e-09	TGFB2, MAP2K1, PIK3R1, MAPK14, TGFBR1, RELA, CCNA2, CCNB2, CCNB1, CDK6, AKT2, MAPKAPK2, CHEK1, CDK2, MDM2, CDK1, AKT1, MAPK1, HRAS	192	157	8840	5.57192	1.93295e-06	3.64709e-08	1.88515e-08
KEGG_PATHWAY	hsa04071	Sphingolipid signaling pathway	17	8.58586	6.6718e-09	MAP2K1, NOS3, PDPK1, PIK3R1, MAPK14, RHOA, RELA, MAPK10, PPP2CA, MAPK8, AKT2, ADORA1, RAC2, AKT1, MAPK1, RAC1, HRAS	192	122	8840	6.41564	1.97485e-06	3.65713e-08	1.89034e-08
KEGG_PATHWAY	hsa05160	Hepatitis C	19	9.59596	8.00279e-09	GSK3B, MAP2K1, APAF1, STAT1, NR1H3, PIK3R1, EGFR, RELA, PPP2CA, NFKBIA, CASP8, RXRA, CDK6, CASP3, AKT2, CDK2, AKT1, MAPK1, HRAS	192	159	8840	5.50183	2.36882e-06	4.30695e-08	2.22623e-08
KEGG_PATHWAY	hsa05415	Diabetic cardiomyopathy	21	10.6061	1.51454e-08	GSK3B, TGFB2, G6PD, PARP1, NOS3, MMP2, INSR, GSR, ATP2A1, PIK3R1, MAPK14, MMP9, TGFBR1, RELA, MAPK10, MAPK8, AKT2, RAC2, AKT1, REN, RAC1	192	205	8840	4.71646	4.48302e-06	8.00541e-08	4.13793e-08
KEGG_PATHWAY	hsa05163	Human cytomegalovirus infection	22	11.1111	1.54235e-08	GSK3B, MAP2K1, SRC, TAP1, PIK3R1, PTGS2, MAPK14, RHOA, EGFR, RELA, NFKBIA, CASP8, CDK6, CASP3, AKT2, MDM2, RAC2, AKT1, MAPK1, RAC1, PRKACA, HRAS	192	226	8840	4.48193	4.56534e-06	8.00939e-08	4.13999e-08
KEGG_PATHWAY	hsa05221	Acute myeloid leukemia	13	6.56566	1.85338e-08	MAP2K1, PIK3R1, RELA, DUSP6, CCNA2, AKT2, KIT, PIM1, RARA, AKT1, MAPK1, HRAS, PPARD	192	68	8840	8.80208	5.48598e-06	9.45861e-08	4.88908e-08
KEGG_PATHWAY	hsa05170	Human immunodeficiency virus 1 infection	21	10.6061	2.90951e-08	MAP2K1, TAP1, PIK3R1, MAPK14, RELA, MAPK10, NFKBIA, CCNB2, CCNB1, MAPK8, CASP8, CASP3, AKT2, CHEK1, CDK1, RAC2, AKT1, MAPK1, RAC1, HRAS, BCL2L1	192	213	8840	4.53932	8.61212e-06	1.45969e-07	7.545e-08
KEGG_PATHWAY	hsa05120	Epithelial cell signaling in Helicobacter pylori infection	13	6.56566	3.07909e-08	SRC, PTPN11, MAPK14, EGFR, RELA, MAPK10, CDC42, NFKBIA, ADAM17, MAPK8, CASP3, RAC1, MET	192	71	8840	8.43016	9.11408e-06	1.51902e-07	7.85169e-08
KEGG_PATHWAY	hsa04012	ErbB signaling pathway	14	7.07071	3.25407e-08	GSK3B, MAP2K1, SRC, PIK3R1, EGFR, MAPK10, MAPK8, ERBB4, AKT2, ERBB2, ABL1, AKT1, MAPK1, HRAS	192	86	8840	7.49516	9.63199e-06	1.57902e-07	8.16184e-08
KEGG_PATHWAY	hsa05142	Chagas disease	15	7.57576	3.83269e-08	TGFB2, NOS2, PIK3R1, MAPK14, TGFBR1, IL2, RELA, MAPK10, PPP2CA, NFKBIA, MAPK8, CASP8, AKT2, AKT1, MAPK1	192	103	8840	6.7051	1.13447e-05	1.80075e-07	9.30795e-08
KEGG_PATHWAY	hsa04148	Efferocytosis	18	9.09091	3.77592e-08	MAP2K1, ARG1, NR1H2, NR1H3, ATP2A1, PTPN11, PTGS2, MAPK14, ADAM17, RXRA, CASP3, MAPKAPK2, CASP1, MAPK1, PPARG, RAC1, JAK2, PPARD	192	156	8840	5.3125	1.11767e-05	1.80075e-07	9.30795e-08
KEGG_PATHWAY	hsa05218	Melanoma	13	6.56566	4.25798e-08	MAP2K1, PIK3R1, IGF1, EGFR, IGF1R, CDK6, AKT2, MDM2, AKT1, MAPK1, HRAS, MET, FGFR1	192	73	8840	8.1992	1.26036e-05	1.96932e-07	1.01792e-07
KEGG_PATHWAY	hsa04066	HIF-1 signaling pathway	15	7.57576	7.97216e-08	MAP2K1, NOS2, NOS3, INSR, PIK3R1, IGF1, EGFR, RELA, IGF1R, AKT2, ERBB2, AKT1, MAPK1, TEK, EIF4E	192	109	8840	6.33601	2.35973e-05	3.6304e-07	1.87652e-07
KEGG_PATHWAY	hsa05224	Breast cancer	17	8.58586	1.08272e-07	GSK3B, MAP2K1, PIK3R1, IGF1, ESR1, EGFR, ESR2, IGF1R, CDK6, AKT2, KIT, ERBB2, AKT1, MAPK1, PGR, HRAS, FGFR1	192	148	8840	5.28857	3.2048e-05	4.85584e-07	2.50994e-07
KEGG_PATHWAY	hsa05225	Hepatocellular carcinoma	18	9.09091	1.34431e-07	NQO1, GSK3B, TGFB2, MAP2K1, GSTM1, GSTP1, PIK3R1, EGFR, TGFBR1, IGF1R, CDK6, TERT, AKT2, AKT1, MAPK1, HRAS, MET, BCL2L1	192	170	8840	4.875	3.97908e-05	5.93905e-07	3.06985e-07
KEGG_PATHWAY	hsa05219	Bladder cancer	10	5.05051	1.63902e-07	MAP2K1, SRC, DAPK1, MMP2, ERBB2, MDM2, MAPK1, HRAS, MMP9, EGFR	192	41	8840	11.2297	4.8514e-05	7.13458e-07	3.68781e-07
KEGG_PATHWAY	hsa04932	Non-alcoholic fatty liver disease	17	8.58586	2.46856e-07	GSK3B, PKLR, INSR, NR1H3, PIK3R1, MAPK14, RELA, MAPK10, CDC42, MAPK8, CASP8, RXRA, CASP3, AKT2, AKT1, PPARG, RAC1	192	157	8840	4.9854	7.30668e-05	1.05898e-06	5.47377e-07
KEGG_PATHWAY	hsa04920	Adipocytokine signaling pathway	12	6.06061	2.55877e-07	RXRB, MAPK10, NFKBIA, MAPK8, RXRA, AKT2, AKT1, PRKCQ, PTPN11, PCK1, JAK2, RELA	192	70	8840	7.89286	7.57367e-05	1.08199e-06	5.59274e-07
KEGG_PATHWAY	hsa05152	Tuberculosis	18	9.09091	3.09381e-07	TGFB2, SYK, NOS2, APAF1, STAT1, SRC, VDR, MAPK14, RHOA, RELA, MAPK10, MAPK8, CASP8, CASP3, AKT2, AKT1, MAPK1, JAK2	192	180	8840	4.60417	9.15725e-05	1.28981e-06	6.66694e-07
KEGG_PATHWAY	hsa05213	Endometrial cancer	11	5.55556	4.38961e-07	GSK3B, MAP2K1, PDPK1, AKT2, ERBB2, CTNNA1, MAPK1, AKT1, PIK3R1, HRAS, EGFR	192	59	8840	8.58404	0.000129924	1.80462e-06	9.32792e-07
KEGG_PATHWAY	hsa04611	Platelet activation	15	7.57576	4.50056e-07	SYK, NOS3, SRC, GP1BA, PIK3R1, F2, MAPK14, RHOA, PIK3CG, PTGS1, AKT2, BTK, AKT1, MAPK1, PRKACA	192	125	8840	5.525	0.000133208	1.82489e-06	9.43269e-07
KEGG_PATHWAY	hsa04115	p53 signaling pathway	12	6.06061	5.27209e-07	CCNB2, CCNB1, CASP8, CDK6, APAF1, CASP3, CHEK1, CDK2, MDM2, CDK1, IGF1, BCL2L1	192	75	8840	7.36667	0.000156042	2.08072e-06	1.07551e-06
KEGG_PATHWAY	hsa04662	B cell receptor signaling pathway	13	6.56566	5.2028e-07	GSK3B, MAP2K1, SYK, PIK3R1, RELA, NFKBIA, AKT2, BTK, RAC2, AKT1, MAPK1, RAC1, HRAS	192	91	8840	6.57738	0.000153991	2.08072e-06	1.07551e-06
KEGG_PATHWAY	hsa04620	Toll-like receptor signaling pathway	14	7.07071	5.6604e-07	MAP2K1, STAT1, PIK3R1, MAPK14, RELA, MAPK10, NFKBIA, MAPK8, CASP8, CTSK, AKT2, AKT1, MAPK1, RAC1	192	109	8840	5.91361	0.000167534	2.20458e-06	1.13953e-06
KEGG_PATHWAY	hsa04658	Th1 and Th2 cell differentiation	13	6.56566	5.87143e-07	STAT1, MAPK14, IL2, RELA, MAPK10, NFKBIA, ZAP70, MAPK8, LCK, MAPK1, PRKCQ, JAK2, JAK3	192	92	8840	6.50589	0.000173779	2.25707e-06	1.16666e-06
KEGG_PATHWAY	hsa04213	Longevity regulating pathway - multiple species	11	5.55556	7.10118e-07	HSPA8, HDAC1, AKT2, INSR, AKT1, IGF1, PIK3R1, SOD2, PRKACA, HRAS, IGF1R	192	62	8840	8.16868	0.000210173	2.69481e-06	1.39292e-06
KEGG_PATHWAY	hsa04613	Neutrophil extracellular trap formation	18	9.09091	7.7664e-07	MAP2K1, SYK, HDAC1, SRC, GP1BA, PIK3R1, ITGAL, MAPK14, HDAC8, RELA, HDAC6, AKT2, CASP1, RAC2, AKT1, MAPK1, RAC1, ELANE	192	192	8840	4.31641	0.000229859	2.90994e-06	1.50412e-06
KEGG_PATHWAY	hsa05231	Choline metabolism in cancer	13	6.56566	1.31087e-06	MAP2K1, PDPK1, WAS, PIK3R1, EGFR, MAPK10, MAPK8, AKT2, RAC2, AKT1, MAPK1, RAC1, HRAS	192	99	8840	6.04588	0.000387942	4.85021e-06	2.50703e-06
KEGG_PATHWAY	hsa04114	Oocyte meiosis	15	7.57576	1.6518e-06	MAP2K1, PLK1, IGF1, MAPK14, AURKA, IGF1R, PPP2CA, CCNB2, AR, CCNB1, CDK2, CDK1, MAPK1, PGR, PRKACA	192	139	8840	4.96853	0.000488814	6.03621e-06	3.12007e-06
KEGG_PATHWAY	hsa04935	Growth hormone synthesis, secretion and action	14	7.07071	2.07998e-06	GSK3B, MAP2K1, STAT1, PIK3R1, IGF1, MAPK14, MAPK10, MAPK8, AKT2, AKT1, MAPK1, JAK2, PRKACA, HRAS	192	122	8840	5.28347	0.000615485	7.50821e-06	3.88093e-06
KEGG_PATHWAY	hsa05211	Renal cell carcinoma	11	5.55556	2.25533e-06	CDC42, TGFB2, MAP2K1, AKT2, MAPK1, AKT1, PTPN11, RAC1, PIK3R1, HRAS, MET	192	70	8840	7.23512	0.000667355	8.0431e-06	4.15741e-06
KEGG_PATHWAY	hsa04211	Longevity regulating pathway	12	6.06061	3.37733e-06	AKT2, INSR, AKT1, PPARG, IGF1, PIK3R1, SOD2, PRKACA, HRAS, EIF4E, RELA, IGF1R	192	90	8840	6.13889	0.000999192	1.19011e-05	6.15157e-06
KEGG_PATHWAY	hsa04140	Autophagy - animal	16	8.08081	3.45368e-06	MAP2K1, DAPK1, PDPK1, PIK3R1, IGF1R, MAPK10, PPP2CA, MAPK8, AKT2, AKT1, MAPK1, PRKCQ, PRKACA, HRAS, CTSB, BCL2L1	192	169	8840	4.35897	0.00102177	1.20269e-05	6.21663e-06
KEGG_PATHWAY	hsa05214	Glioma	11	5.55556	4.8499e-06	MAP2K1, CDK6, AKT2, MDM2, MAPK1, AKT1, IGF1, PIK3R1, HRAS, EGFR, IGF1R	192	76	8840	6.66393	0.00143455	1.66927e-05	8.62832e-06
KEGG_PATHWAY	hsa05131	Shigellosis	19	9.59596	6.77945e-06	GSK3B, SRC, PIK3R1, MAPK14, RHOA, EGFR, RELA, MAPK10, CDC42, NFKBIA, MAPK8, AKT2, MDM2, CASP1, AKT1, MAPK1, PRKCQ, RAC1, BCL2L1	192	249	8840	3.51322	0.00200471	2.30657e-05	1.19225e-05
KEGG_PATHWAY	hsa04110	Cell cycle	15	7.57576	7.5398e-06	GSK3B, TGFB2, HDAC1, PLK1, HDAC8, PPP2CA, CCNA2, CCNB2, CCNB1, CDK6, CHEK1, CDK2, MDM2, CDK1, ABL1	192	158	8840	4.37104	0.0022293	2.52238e-05	1.3038e-05
KEGG_PATHWAY	hsa05132	Salmonella infection	19	9.59596	7.58418e-06	MAP2K1, HSP90AA1, HSP90AB1, MAPK14, RHOA, PIK3CG, RELA, MAPK10, CDC42, NFKBIA, MAPK8, CASP8, CASP3, AKT2, CASP1, AKT1, MAPK1, RAC1, HRAS	192	251	8840	3.48523	0.00224241	2.52238e-05	1.3038e-05
KEGG_PATHWAY	hsa05165	Human papillomavirus infection	22	11.1111	9.62648e-06	GSK3B, MAP2K1, STAT1, HDAC1, PIK3R1, PTGS2, EGFR, RELA, CDC42, PPP2CA, CCNA2, CASP8, CDK6, TERT, CASP3, AKT2, CDK2, MDM2, AKT1, MAPK1, PRKACA, HRAS	192	333	8840	3.04179	0.0028454	3.16604e-05	1.6365e-05
KEGG_PATHWAY	hsa04550	Signaling pathways regulating pluripotency of stem cells	14	7.07071	1.31522e-05	GSK3B, MAP2K1, PIK3R1, IGF1, MAPK14, IGF1R, AKT2, AKT1, MAPK1, JAK2, HRAS, JAK3, FGFR2, FGFR1	192	144	8840	4.47627	0.00388551	4.27808e-05	2.21131e-05
KEGG_PATHWAY	hsa05202	Transcriptional misregulation in cancer	16	8.08081	1.74357e-05	HDAC1, MMP3, IGF1, MMP9, RELA, DUSP6, IGF1R, RXRB, CCNA2, RXRA, MDM2, RARA, PPARG, MET, ELANE, BCL2L1	192	193	8840	3.81693	0.00514772	5.60975e-05	2.89964e-05
KEGG_PATHWAY	hsa04072	Phospholipase D signaling pathway	14	7.07071	1.90152e-05	MAP2K1, SYK, INSR, PTPN11, PIK3R1, F2, RHOA, EGFR, PIK3CG, AKT2, KIT, AKT1, MAPK1, HRAS	192	149	8840	4.32606	0.00561273	6.05214e-05	3.1283e-05
KEGG_PATHWAY	hsa05164	Influenza A	15	7.57576	1.99599e-05	FDPS, MAP2K1, APAF1, STAT1, PIK3R1, RELA, NFKBIA, CASP8, CDK6, CASP3, AKT2, CASP1, AKT1, MAPK1, JAK2	192	172	8840	4.01526	0.00589078	6.28526e-05	3.2488e-05
KEGG_PATHWAY	hsa04024	cAMP signaling pathway	17	8.58586	2.91161e-05	MAP2K1, PDE4D, ATP2A1, PIK3R1, RHOA, RELA, MAPK10, NFKBIA, MAPK8, ADORA2A, AKT2, ADORA1, RAC2, AKT1, MAPK1, RAC1, PRKACA	192	226	8840	3.46331	0.00858145	9.07196e-05	4.68922e-05
KEGG_PATHWAY	hsa04912	GnRH signaling pathway	11	5.55556	2.98686e-05	MAPK10, CDC42, MAP2K1, MAPK8, SRC, MMP2, MAPK1, MAPK14, PRKACA, HRAS, EGFR	192	93	8840	5.44579	0.00880228	9.20949e-05	4.76031e-05
KEGG_PATHWAY	hsa05130	Pathogenic Escherichia coli infection	16	8.08081	3.17825e-05	SRC, PTPN11, F2, MAPK14, RHOA, RELA, MAPK10, CDC42, NFKBIA, MAPK8, CASP8, CASP3, CASP1, ABL1, MAPK1, RAC1	192	203	8840	3.6289	0.00936365	9.69857e-05	5.01311e-05
KEGG_PATHWAY	hsa04923	Regulation of lipolysis in adipocytes	9	4.54545	3.54119e-05	FABP4, AKT2, INSR, ADORA1, AKT1, PIK3R1, PRKACA, PTGS2, PTGS1	192	59	8840	7.02331	0.0104274	0.000106958	5.5286e-05
KEGG_PATHWAY	hsa04670	Leukocyte transendothelial migration	12	6.06061	3.91581e-05	CDC42, ITK, MMP2, CTNNA1, RAC2, PTPN11, RAC1, PIK3R1, ITGAL, MAPK14, MMP9, RHOA	192	116	8840	4.76293	0.0115241	0.000117079	6.0517e-05
KEGG_PATHWAY	hsa05133	Pertussis	10	5.05051	4.28331e-05	MAPK10, MAPK8, NOS2, C1S, CASP3, CASP1, MAPK1, MAPK14, RELA, RHOA	192	78	8840	5.90278	0.0125988	0.000125531	6.48858e-05
KEGG_PATHWAY	hsa04360	Axon guidance	15	7.57576	4.24148e-05	GSK3B, PDPK1, SRC, PTPN11, PIK3R1, RHOA, CDC42, CDK5, RAC2, ABL1, MAPK1, RAC1, HRAS, MET, EPHB4	192	184	8840	3.7534	0.0124766	0.000125531	6.48858e-05
KEGG_PATHWAY	hsa04666	Fc gamma R-mediated phagocytosis	11	5.55556	4.71586e-05	CDC42, HCK, MAP2K1, SYK, AKT2, RAC2, WAS, MAPK1, AKT1, RAC1, PIK3R1	192	98	8840	5.16794	0.0138623	0.000136852	7.07379e-05
KEGG_PATHWAY	hsa04215	Apoptosis - multiple species	7	3.53535	5.33624e-05	MAPK10, MAPK8, CASP8, APAF1, CASP3, XIAP, BCL2L1	192	32	8840	10.0716	0.0156716	0.000153352	7.92665e-05
KEGG_PATHWAY	hsa05171	Coronavirus disease - COVID-19	17	8.58586	5.43289e-05	SYK, C1S, STAT1, MMP3, PIK3R1, F2, MAPK14, EGFR, IL2, RELA, MAPK10, NFKBIA, ADAM17, MAPK8, CASP1, MAPK1, CFB	192	238	8840	3.28869	0.0159532	0.000154629	7.99262e-05
KEGG_PATHWAY	hsa04621	NOD-like receptor signaling pathway	15	7.57576	5.69368e-05	HSP90AA1, HSP90AB1, STAT1, XIAP, MAPK14, RHOA, RELA, MAPK10, NFKBIA, MAPK8, CASP8, CASP1, MAPK1, CTSB, BCL2L1	192	189	8840	3.6541	0.0167125	0.000160507	8.2965e-05
KEGG_PATHWAY	hsa04152	AMPK signaling pathway	12	6.06061	6.24636e-05	CCNA2, PPP2CA, PDPK1, AKT2, INSR, AKT1, PPARG, HMGCR, IGF1, PIK3R1, PCK1, IGF1R	192	122	8840	4.52869	0.0183199	0.000174427	9.01598e-05
KEGG_PATHWAY	hsa04064	NF-kappa B signaling pathway	11	5.55556	8.52337e-05	NFKBIA, ZAP70, SYK, PARP1, LCK, BTK, XIAP, PRKCQ, PTGS2, RELA, BCL2L1	192	105	8840	4.82341	0.0249146	0.000235787	0.000121876
KEGG_PATHWAY	hsa04650	Natural killer cell mediated cytotoxicity	12	6.06061	0.000111346	ZAP70, MAP2K1, SYK, LCK, CASP3, RAC2, MAPK1, PTPN11, RAC1, PIK3R1, ITGAL, HRAS	192	130	8840	4.25	0.0324229	0.00030517	0.00015774
KEGG_PATHWAY	hsa04810	Regulation of actin cytoskeleton	16	8.08081	0.000131857	MAP2K1, SRC, PIK3R1, ITGAL, F2, RHOA, EGFR, CDC42, AKT2, RAC2, AKT1, MAPK1, RAC1, HRAS, FGFR2, FGFR1	192	230	8840	3.2029	0.0382802	0.00035807	0.000185083
KEGG_PATHWAY	hsa04150	mTOR signaling pathway	13	6.56566	0.000153753	GSK3B, MAP2K1, PDPK1, INSR, PIK3R1, IGF1, RHOA, IGF1R, AKT2, AKT1, MAPK1, HRAS, EIF4E	192	158	8840	3.78824	0.0444942	0.000413736	0.000213857
KEGG_PATHWAY	hsa04928	Parathyroid hormone synthesis, secretion and action	11	5.55556	0.00018275	RXRB, MAP2K1, RXRA, MMP13, VDR, PDE4D, MAPK1, PRKACA, RHOA, EGFR, FGFR1	192	115	8840	4.40399	0.0526616	0.000487333	0.000251899
KEGG_PATHWAY	hsa03320	PPAR signaling pathway	9	4.54545	0.000220184	RXRB, RXRA, FABP4, PDPK1, NR1H3, PPARG, ACADM, PCK1, PPARD	192	76	8840	5.4523	0.0631027	0.000581914	0.000300787
KEGG_PATHWAY	hsa05140	Leishmaniasis	9	4.54545	0.000241237	NFKBIA, TGFB2, NOS2, STAT1, MAPK1, JAK2, MAPK14, PTGS2, RELA	192	77	8840	5.38149	0.0689243	0.000631912	0.00032663
KEGG_PATHWAY	hsa04936	Alcoholic liver disease	12	6.06061	0.000275576	MAPK10, NFKBIA, GSK3B, MAPK8, CASP8, AKT2, CASP3, AKT1, ACADM, MAPK14, ADH5, RELA	192	144	8840	3.83681	0.0783427	0.000715531	0.000369852
KEGG_PATHWAY	hsa05010	Alzheimer disease	21	10.6061	0.000290635	GSK3B, MAP2K1, NOS2, MME, APAF1, INSR, ATP2A1, PIK3R1, PTGS2, RELA, MAPK10, BACE1, ADAM17, MAPK8, CASP8, CDK5, CASP3, AKT2, AKT1, MAPK1, HRAS	192	391	8840	2.47283	0.0824428	0.000748068	0.00038667
KEGG_PATHWAY	hsa04930	Type II diabetes mellitus	7	3.53535	0.000483204	MAPK10, MAPK8, PKLR, INSR, MAPK1, PIK3R1, GCK	192	47	8840	6.85727	0.1333	0.001233	0.000637329
KEGG_PATHWAY	hsa01100	Metabolic pathways	53	26.7677	0.00059531	GPI, HEXB, ADK, AKR1B1, PYGL, PIK3CG, CA1, STS, PNP, CA2, ACADM, HADH, G6PD, ARG1, PDE4D, SORD, MIF, APRT, MTAP, FOLH1, HPRT1, AHCY, OAT, FECH, GSTP1, AK1, HMGCR, TYMS, PTGS2, CYP19A1, ADH5, PTGS1, HSD11B1, CBS, LTA4H, PCK1, FDFT1, FDPS, NQO1, GSTM1, PKLR, NOS2, NOS3, EPHX2, PLA2G2A, GSR, AKR1C3, GCK, DHFR, CYP2C8, IMPDH1, IMPDH2, PAH	192	1561	8840	1.56323	0.161604	0.00150608	0.000778482
KEGG_PATHWAY	hsa04217	Necroptosis	12	6.06061	0.000642974	MAPK10, HSP90AA1, MAPK8, CASP8, HSP90AB1, PARP1, STAT1, CASP1, XIAP, PYGL, JAK2, JAK3	192	159	8840	3.47484	0.173356	0.00161289	0.000833687
KEGG_PATHWAY	hsa04913	Ovarian steroidogenesis	7	3.53535	0.000754541	INSR, AKR1C3, IGF1, PRKACA, PTGS2, CYP19A1, IGF1R	192	51	8840	6.31944	0.200228	0.00187684	0.000970124
KEGG_PATHWAY	hsa04630	JAK-STAT signaling pathway	12	6.06061	0.00101566	STAT1, AKT2, PIM1, AKT1, PTPN11, PIK3R1, JAK2, HRAS, JAK3, EGFR, IL2, BCL2L1	192	168	8840	3.28869	0.259766	0.0025053	0.00129497
KEGG_PATHWAY	hsa05216	Thyroid cancer	6	3.0303	0.00111059	RXRB, MAP2K1, RXRA, MAPK1, PPARG, HRAS	192	37	8840	7.46622	0.280298	0.00271682	0.0014043
KEGG_PATHWAY	hsa05206	MicroRNAs in cancer	17	8.58586	0.00115934	TGFB2, MAP2K1, HDAC1, PIK3R1, PTGS2, MMP9, RHOA, EGFR, CDK6, CASP3, ERBB2, MDM2, PIM1, ABL1, MAPK1, HRAS, MET	192	312	8840	2.50868	0.29062	0.00281282	0.00145392
KEGG_PATHWAY	hsa05134	Legionellosis	7	3.53535	0.00124424	NFKBIA, HSPA8, CASP8, APAF1, CASP3, CASP1, RELA	192	56	8840	5.75521	0.308246	0.00299427	0.00154771
KEGG_PATHWAY	hsa04960	Aldosterone-regulated sodium reabsorption	6	3.0303	0.00125675	PDPK1, INSR, MAPK1, IGF1, PIK3R1, NR3C2	192	38	8840	7.26974	0.310806	0.00299998	0.00155067
KEGG_PATHWAY	hsa00590	Arachidonic acid metabolism	7	3.53535	0.00194655	CYP2C8, EPHX2, PLA2G2A, AKR1C3, LTA4H, PTGS2, PTGS1	192	61	8840	5.28347	0.438274	0.00460944	0.00238258
KEGG_PATHWAY	hsa01232	Nucleotide metabolism	8	4.0404	0.00234658	PNP, IMPDH1, IMPDH2, AK1, ADK, HPRT1, TYMS, APRT	192	85	8840	4.33333	0.501127	0.0055126	0.00284942
KEGG_PATHWAY	hsa04929	GnRH secretion	7	3.53535	0.00269691	MAP2K1, AKT2, MAPK1, AKT1, PIK3R1, HRAS, ESR2	192	65	8840	4.95833	0.550385	0.00628572	0.00324904
KEGG_PATHWAY	hsa04022	cGMP-PKG signaling pathway	11	5.55556	0.00315523	MAP2K1, EDNRB, NOS3, AKT2, INSR, ADORA1, MAPK1, AKT1, ATP2A1, RHOA, PIK3CG	192	166	8840	3.05095	0.607581	0.00729647	0.00377149
KEGG_PATHWAY	hsa04371	Apelin signaling pathway	10	5.05051	0.00326879	MAP2K1, NOS2, NOS3, AKT2, MAPK1, AKT1, PRKACA, HRAS, TGFBR1, PIK3CG	192	140	8840	3.28869	0.620593	0.00750048	0.00387694
KEGG_PATHWAY	hsa04725	Cholinergic synapse	9	4.54545	0.00338213	MAP2K1, AKT2, MAPK1, AKT1, PIK3R1, JAK2, PRKACA, HRAS, PIK3CG	192	115	8840	3.60326	0.633152	0.00770086	0.00398051
KEGG_PATHWAY	hsa04750	Inflammatory mediator regulation of TRP channels	8	4.0404	0.00550006	MAPK10, MAPK8, SRC, PRKCQ, IGF1, PIK3R1, MAPK14, PRKACA	192	99	8840	3.72054	0.804562	0.0124276	0.00642373
KEGG_PATHWAY	hsa04921	Oxytocin signaling pathway	10	5.05051	0.00610717	MAP2K1, SRC, NOS3, MAPK1, PRKACA, PTGS2, HRAS, RHOA, EGFR, PIK3CG	192	154	8840	2.98972	0.836879	0.0136949	0.00707876
KEGG_PATHWAY	hsa05100	Bacterial invasion of epithelial cells	7	3.53535	0.00666107	CDC42, SRC, CTNNA1, RAC1, PIK3R1, MET, RHOA	192	78	8840	4.13194	0.861692	0.0148246	0.00766274
KEGG_PATHWAY	hsa05340	Primary immunodeficiency	5	2.52525	0.00878312	ZAP70, LCK, BTK, TAP1, JAK3	192	38	8840	6.05811	0.92656	0.0194015	0.0100285
KEGG_PATHWAY	hsa04020	Calcium signaling pathway	13	6.56566	0.00890303	NOS2, NOS3, ATP2A1, EGFR, EDNRB, ADORA2A, ERBB4, ERBB2, KDR, PRKACA, MET, FGFR2, FGFR1	192	254	8840	2.35646	0.929143	0.0195207	0.0100901
KEGG_PATHWAY	hsa04730	Long-term depression	6	3.0303	0.00933715	PPP2CA, MAP2K1, MAPK1, IGF1, HRAS, IGF1R	192	60	8840	4.60417	0.937761	0.020322	0.0105043
KEGG_PATHWAY	hsa04530	Tight junction	10	5.05051	0.0112707	MAPK10, CDC42, PPP2CA, MAPK8, SRC, ERBB2, WAS, RAC1, PRKACA, RHOA	192	170	8840	2.70833	0.965093	0.0243512	0.012587
KEGG_PATHWAY	hsa04726	Serotonergic synapse	8	4.0404	0.012151	MAP2K1, CYP2C8, CASP3, MAPK1, PRKACA, PTGS2, HRAS, PTGS1	192	115	8840	3.2029	0.973183	0.026063	0.0134718
KEGG_PATHWAY	hsa04540	Gap junction	7	3.53535	0.01445	MAP2K1, SRC, CDK1, MAPK1, PRKACA, HRAS, EGFR	192	92	8840	3.50317	0.986545	0.0307713	0.0159054
KEGG_PATHWAY	hsa05416	Viral myocarditis	6	3.0303	0.0164586	CASP8, CASP3, RAC2, ABL1, RAC1, ITGAL	192	69	8840	4.00362	0.992644	0.0347982	0.0179869
KEGG_PATHWAY	hsa04622	RIG-I-like receptor signaling pathway	6	3.0303	0.0194635	MAPK10, NFKBIA, MAPK8, CASP8, MAPK14, RELA	192	72	8840	3.83681	0.997026	0.0408596	0.02112
KEGG_PATHWAY	hsa00790	Folate biosynthesis	4	2.0202	0.0198383	DHFR, PAH, AKR1C3, AKR1B1	192	27	8840	6.82099	0.997345	0.0413531	0.0213751
KEGG_PATHWAY	hsa00230	Purine metabolism	8	4.0404	0.02079	PNP, IMPDH1, PDE4D, IMPDH2, AK1, ADK, HPRT1, APRT	192	128	8840	2.8776	0.998008	0.0430339	0.0222439
KEGG_PATHWAY	hsa04916	Melanogenesis	7	3.53535	0.0219338	GSK3B, MAP2K1, EDNRB, KIT, MAPK1, PRKACA, HRAS	192	101	8840	3.19101	0.998591	0.0450861	0.0233046
KEGG_PATHWAY	hsa05146	Amoebiasis	7	3.53535	0.0238957	TGFB2, NOS2, ARG1, CASP3, PIK3R1, PRKACA, RELA	192	103	8840	3.12905	0.999222	0.0487802	0.0252141
KEGG_PATHWAY	hsa04728	Dopaminergic synapse	8	4.0404	0.0241407	MAPK10, PPP2CA, GSK3B, MAPK8, AKT2, AKT1, MAPK14, PRKACA	192	132	8840	2.7904	0.999278	0.0489428	0.0252981
KEGG_PATHWAY	hsa04350	TGF-beta signaling pathway	7	3.53535	0.0293067	PPP2CA, TGFB2, BMP2, HDAC1, MAPK1, RHOA, TGFBR1	192	108	8840	2.98418	0.99985	0.0590121	0.0305029
KEGG_PATHWAY	hsa00983	Drug metabolism - other enzymes	6	3.0303	0.0305643	GSTM1, IMPDH1, GSTP1, IMPDH2, HPRT1, CES1	192	81	8840	3.41049	0.999898	0.0611286	0.0315969
KEGG_PATHWAY	hsa04310	Wnt signaling pathway	9	4.54545	0.0348214	MAPK10, GSK3B, MAPK8, MMP7, RAC2, RAC1, PRKACA, RHOA, PPARD	192	174	8840	2.38147	0.999972	0.0691754	0.0357562
KEGG_PATHWAY	hsa05020	Prion disease	12	6.06061	0.0385446	MAPK10, HSPA8, GSK3B, MAPK8, APAF1, CASP3, RAC2, MAPK1, RAC1, PIK3R1, MAPK14, PRKACA	192	278	8840	1.98741	0.999991	0.0760613	0.0393155
KEGG_PATHWAY	hsa04610	Complement and coagulation cascades	6	3.0303	0.041492	F7, SERPINA1, C1S, F10, F2, CFB	192	88	8840	3.1392	0.999996	0.0813353	0.0420415
KEGG_PATHWAY	hsa04261	Adrenergic signaling in cardiomyocytes	8	4.0404	0.0492647	PPP2CA, AKT2, MAPK1, AKT1, ATP2A1, MAPK14, PRKACA, PIK3CG	192	154	8840	2.39177	1	0.0959365	0.0495888
KEGG_PATHWAY	hsa05321	Inflammatory bowel disease	5	2.52525	0.0515821	TGFB2, STAT1, RORA, RELA, IL2	192	65	8840	3.54167	1	0.0997929	0.0515821
KEGG_PATHWAY	hsa00010	Glycolysis / Gluconeogenesis	5	2.52525	0.0565215	GPI, PKLR, PCK1, ADH5, GCK	192	67	8840	3.43595	1	0.108639	0.0565215
KEGG_PATHWAY	hsa05022	Pathways of neurodegeneration - multiple diseases	17	8.58586	0.0581106	GSK3B, MAP2K1, NOS2, APAF1, ATP2A1, PTGS2, MAPK14, RELA, MAPK10, MAPK8, CASP8, CDK5, CASP3, MAPK1, RAC1, HRAS, BCL2L1	192	483	8840	1.62051	1	0.110973	0.0581106
KEGG_PATHWAY	hsa05204	Chemical carcinogenesis - DNA adducts	5	2.52525	0.0671346	HSD11B1, CYP2C8, GSTM1, GSTP1, PTGS2	192	71	8840	3.24237	1	0.127384	0.0671346
KEGG_PATHWAY	hsa04270	Vascular smooth muscle contraction	7	3.53535	0.070069	MAP2K1, ADORA2A, PLA2G2A, MAPK1, PRKCQ, PRKACA, RHOA	192	134	8840	2.40516	1	0.132105	0.070069
KEGG_PATHWAY	hsa04137	Mitophagy - animal	6	3.0303	0.0767811	MAPK10, MAPK8, SRC, HRAS, RELA, BCL2L1	192	105	8840	2.63095	1	0.143843	0.0767811
KEGG_PATHWAY	hsa04922	Glucagon signaling pathway	6	3.0303	0.0817466	AKT2, AKT1, PYGL, PCK1, PRKACA, GCK	192	107	8840	2.58178	1	0.152182	0.0817466
KEGG_PATHWAY	hsa00220	Arginine biosynthesis	3	1.51515	0.0873805	NOS2, NOS3, ARG1	192	23	8840	6.00543	1	0.161654	0.0873805
KEGG_PATHWAY	hsa05017	Spinocerebellar ataxia	7	3.53535	0.0916273	MAPK10, MAPK8, AKT2, AKT1, ATP2A1, RORA, PIK3R1	192	144	8840	2.23814	1	0.168458	0.0916273
KEGG_PATHWAY	hsa00330	Arginine and proline metabolism	4	2.0202	0.0931158	OAT, NOS2, NOS3, ARG1	192	50	8840	3.68333	1	0.170138	0.0931158
KEGG_PATHWAY	hsa04612	Antigen processing and presentation	5	2.52525	0.0944701	HSPA8, HSP90AA1, HSP90AB1, TAP1, CTSB	192	80	8840	2.8776	1	0.171346	0.0944701
KEGG_PATHWAY	hsa04144	Endocytosis	10	5.05051	0.094935	CDC42, HSPA8, SRC, MDM2, HRAS, RHOA, EGFR, TGFBR1, FGFR2, IGF1R	192	252	8840	1.82705	1	0.171346	0.094935

## Sheet: CytoNCA (26)
Table S8. Initial screening of median thershold values of CytoNCA assay										Table S9. Secondary screening of median threshold values of CytoNCA assay										Table S10. The result of CytoNCA analysis
No.	name	Betweenness(BC)	Closeness(CC)	Degree(DC)						No.	name	Betweenness(BC)	Closeness(CC)	Degree(DC)						No.	name	Betweenness(BC)	Closeness(CC)	Degree(DC)
1	ABL1	532.058	0.154412	15		CytoNCA No.1				1	NR3C1	10.1491	0.558824	12		CytoNCA No.2				1	AKT1	370.71579251902523	0.7916666666666666	42
2	MAPK1	1085.54	0.158027	29			BC	CC	DC	2	MMP2	3.20805	0.527778	9			BC	CC	DC	2	EGFR	317.7196144337999	0.76	39
3	RAC2	25.5013	0.152051	12		Median	112.505	0.145161	6	3	NFKBIA	14.5373	0.553398	13		Median	19.116	0.558824	14.5	3	HSP90AA1	308.562800509352	0.7307692307692307	36
4	RARA	547.128	0.150358	10						4	SYK	9.44455	0.5	11						4	SRC	141.0699258168191	0.7037037037037037	33
5	MDM2	289.984	0.156457	26						5	AKT1	370.716	0.791667	42						5	ESR1	128.2136811289137	0.6627906976744186	28
6	ERBB2	549.334	0.158824	32						6	CYP19A1	0.339515	0.495652	5						6	HSP90AB1	123.3114844235096	0.6551724137931034	27
7	EGFR	4025.76	0.168299	56						7	IL2	7.79864	0.491379	8						7	STAT1	109.3039720194449	0.6477272727272727	26
8	HSP90AA1	1861.85	0.162791	49						8	FGFR1	1.23822	0.491379	6						8	CASP3	97.9331480012356	0.6404494382022472	25
9	EPHB4	0	0.134233	1						9	PRKACA	18.4953	0.553398	12						9	ERBB2	79.80530345273775	0.6195652173913043	23
10	PARP1	312.123	0.155172	20						10	LCK	8.58314	0.548077	11						10	PIK3R1	57.06558344109871	0.6195652173913043	22
11	HSP90AB1	1114.35	0.160305	36						11	CCNA2	7.61103	0.513514	10						11	RELA	44.545167152048734	0.6	20
12	BCL2L1	1053.72	0.15869	26						12	PTPN11	22.3233	0.558824	16						12	MAPK1	35.19261717756327	0.6063829787234043	20
13	CDC42	147.704	0.154918	19						13	INSR	0.381818	0.491379	7						13	MDM2	42.490229842502416	0.6063829787234043	20
14	HRAS	205.866	0.156198	23						14	PLK1	8.33625	0.483051	9						14	BCL2L1	52.58767102989983	0.6063829787234043	20
15	PIK3R1	1272.63	0.159225	41						15	ESR1	128.214	0.662791	28						15	MMP9	29.95640179050683	0.5816326530612245	18
16	CDK5	170.104	0.143617	6						16	RHOA	12.3817	0.558824	13						16	MAPK8	43.499648446791305	0.59375	18
17	ACADM	0	0.005291	1						17	GSTP1	0	0.445312	2						17	PGR	39.50626278262077	0.5816326530612245	17
18	HADH	0	0.005291	1						18	CDK1	20.1379	0.558824	14						18	JAK2	25.515171903737933	0.5876288659793815	17
19	ADAM17	0	0.135581	1						19	RELA	44.5452	0.6	20						19	IGF1	41.7116608305784	0.5757575757575758	17
20	MAPK14	630.528	0.156198	23						20	MAPK14	14.2075	0.57	16						20	PTPN11	22.32327420963145	0.5588235294117647	16
21	ADH5	0	0.130255	2						21	CDK2	22.7359	0.542857	15						21	HDAC1	28.962171356823486	0.5816326530612245	16
22	GSTP1	728.318	0.149054	7						22	MAPK8	43.4996	0.59375	18						22	AR	27.72820019780508	0.5816326530612245	16
23	GSTM1	46.2421	0.13529	5						23	CHEK1	5.02222	0.504425	9						23	HRAS	42.56061754383838	0.5816326530612245	16
24	ADK	636.796	0.136069	8						24	IGF1	41.7117	0.575758	17						24	GSK3B	27.88772134274081	0.57	15
25	AHCY	37.0759	0.125166	2						25	AKT2	14.8855	0.558824	13						25	PTGS2	21.51519058780231	0.5588235294117647	15
26	AK1	52.0338	0.123047	3						26	PIK3R1	57.0656	0.619565	22						26	CDC42	19.736702146751753	0.5643564356435643	15
27	HPRT1	140.422	0.125832	6						27	AURKA	11.1001	0.487179	9
28	NQO1	815.766	0.149407	5						28	JAK2	25.5152	0.587629	17
29	PDE4D	376.784	0.138767	3						29	HRAS	42.5606	0.581633	16
30	PNP	826.094	0.138259	6						30	CDC42	19.7367	0.564356	15
31	APRT	261.306	0.129098	7						31	BCL2L1	52.5877	0.606383	20
32	GPI	435.086	0.139793	6						32	AR	27.7282	0.581633	16
33	ADORA1	0	0.122568	1						33	HSP90AB1	123.311	0.655172	27
34	ADORA2A	393.484	0.139175	4						34	PARP1	19.762	0.564356	14
35	PRKACA	1130.06	0.1553	17						35	SRC	141.07	0.703704	33
36	DPP4	119.068	0.140835	5						36	HDAC1	28.9622	0.581633	16
37	FGFR1	202.01	0.149881	8						37	MMP9	29.9564	0.581633	18
38	CBS	689.908	0.137655	4						38	HSP90AA1	308.563	0.730769	36
39	PKLR	187.205	0.13226	5						39	EGFR	317.72	0.76	39
40	AKR1B1	711.375	0.129275	5						40	ERBB2	79.8053	0.619565	23
41	GCK	1569.59	0.144606	8						41	NR3C2	0	0.463415	5
42	SORD	0	0.114824	1						42	PTGS2	21.5152	0.558824	15
43	AKR1C3	122.565	0.132632	3						43	MDM2	42.4902	0.606383	20
44	PAH	0	0.117028	2						44	RARA	1.30087	0.478992	5
45	DHFR	204.001	0.125	3						45	PGR	39.5063	0.581633	17
46	STS	0	0.131524	2						46	STAT1	109.304	0.647727	26
47	CYP19A1	773.742	0.149644	8						47	CASP8	14.9557	0.57	15
48	AKT1	4929.06	0.169203	57						48	MAPK1	35.1926	0.606383	20
49	NFKBIA	208.487	0.155941	15						49	ABL1	17.6734	0.558824	12
50	MMP2	178.998	0.154791	12						50	NOS2	2.29454	0.513514	6
51	NR3C1	347.897	0.15416	15						51	GSK3B	27.8877	0.57	15
52	CCNB1	531.34	0.154034	18						52	CASP3	97.9331	0.640449	25
53	KDR	158.409	0.156069	16						53	NOS3	4.02904	0.518182	8
54	PPARG	2007.65	0.159494	21						54	ALB	5.54553	0.527778	8
55	KIT	421.86	0.154034	13						55	KIT	2.65118	0.542857	10
56	ALB	4213.55	0.159763	19						56	PPARG	12.7002	0.564356	13
57	ANXA5	31.2644	0.153909	9						57	KDR	11.7755	0.558824	13
58	NOS3	1555.11	0.154538	12						58	CCNB1	17.2982	0.542857	12
59	TERT	0	0.148585	4
60	CASP3	1178.67	0.160851	32
61	GSK3B	163.553	0.155428	20
62	NOS2	289.169	0.151564	7
63	PDPK1	14.3533	0.150119	7
64	RAC1	3.56109	0.150358	9
65	CASP8	170.885	0.156977	19
66	STAT1	1046.75	0.160714	30
67	MAPKAPK2	0	0.147311	3
68	PTGS2	1914.22	0.159091	18
69	XIAP	86.9044	0.151685	12
70	MMP9	2402.23	0.161815	25
71	HDAC1	569.144	0.156457	21
72	SRC	1878.06	0.163778	51
73	AR	184.478	0.156069	18
74	HDAC6	53.4718	0.152913	12
75	WAS	28.4239	0.150718	12
76	JAK2	245.028	0.157631	25
77	AKT2	148.703	0.155684	16
78	IGF1	1814.36	0.160305	26
79	MAPK8	609.302	0.157369	26
80	FKBP1A	6.98593	0.146739	4
81	RELA	706.762	0.159763	24
82	RHOA	206.027	0.155941	20
83	ESR1	1701.58	0.164491	35
84	PPP2CA	51.322	0.151807	11
85	PIK3CG	32.3741	0.152297	14
86	EIF4E	0	0.145497	2
87	HSPA8	61.5224	0.154034	10
88	PTPN11	313.635	0.156457	28
89	CCNA2	312.173	0.151564	17
90	LCK	219.51	0.155045	19
91	IL2	1705.39	0.155556	12
92	TTR	141.767	0.139586	4
93	FOLH1	58.2109	0.148352	5
94	BCHE	67.8656	0.13969	3
95	REN	123.96	0.142427	5
96	HMGCR	732	0.138665	3
97	BMP2	36.0667	0.144385	4
98	F2	867.064	0.141998	9
99	SERPINA1	753.378	0.14	6
100	APAF1	8.2409	0.148585	8
101	CASP1	53.5304	0.146967	9
102	IMPDH2	237.116	0.127962	6
103	MTAP	7.76371	0.117246	3
104	PGR	214.232	0.156069	20
105	NR3C2	181.296	0.145946	8
106	IGF1R	53.0885	0.153909	17
107	ARG1	368	0.135873	3
108	OAT	0	0.12	1
109	ATP2A1	0	0.005291	1
110	RORA	0	0.005291	1
111	AURKA	162.737	0.147772	14
112	TYMS	488.202	0.13836	9
113	CHEK1	186.606	0.149289	15
114	CDK2	245.307	0.150478	20
115	CDK1	496.257	0.153909	20
116	TOP2A	46.3681	0.141679	12
117	KIF11	4.10571	0.13836	10
118	CCNB2	10.9809	0.138462	11
119	PLK1	132.699	0.145833	13
120	BACE1	66.7081	0.135	4
121	CTSB	160.606	0.145161	6
122	MME	81.2908	0.138563	5
123	CTSK	953.335	0.14505	6
124	TGFB2	33.3289	0.149289	6
125	TGFBR1	104.757	0.149171	9
126	BTK	19.121	0.145721	8
127	ZAP70	106.523	0.150598	12
128	SYK	131.212	0.151929	18
129	HCK	17.5747	0.149881	12
130	CA1	0	0.115314	1
131	CA2	403.023	0.129897	3
132	PRKCQ	14.7667	0.148119	7
133	MET	66.0149	0.154918	17
134	DAPK1	77.9711	0.143617	3
135	CDK6	5.83181	0.140835	5
136	CTNNA1	0	0.145273	2
137	MAP2K1	71.0602	0.15316	14
138	CFB	0	0.123207	1
139	MMP13	0	0.127102	1
140	MMP3	283.055	0.147541	5
141	ESR2	76.8942	0.154286	13
142	CYP27B1	13.1719	0.14329	2
143	RXRA	588.365	0.144828	15
144	CYP2C8	569.975	0.14094	5
145	PTGS1	19.4145	0.139278	3
146	EPHX2	371.179	0.127962	5
147	RARB	18.5236	0.133853	5
148	DUSP16	0	0.140625	3
149	DUSP6	0	0.136957	1
150	EDNRB	76.5653	0.140625	3
151	ITK	3.95898	0.148702	9
152	INSR	328.471	0.151564	10
153	JAK3	16.3116	0.151442	9
154	ERBB4	4.72726	0.152051	10
155	PTPN1	1.17233	0.149407	8
156	ELANE	739.573	0.142105	6
157	MMP8	0	0.124835	1
158	LYZ	2	0.126591	2
159	MMP12	13	0.131159	3
160	IMPDH1	2.41667	0.116955	3
161	FGFR2	13.3046	0.151321	11
162	KAT2B	23.4725	0.145161	6
163	NR1H4	25.9712	0.143617	3
164	F10	0	0.124835	2
165	F7	0	0.124835	2
166	GP1BA	175.586	0.145833	3
167	FABP4	20.467	0.140208	4
168	PPARD	9.44208	0.141045	5
169	PCK1	296.519	0.141467	5
170	FDFT1	0	0.122251	2
171	FDPS	0	0.122251	2
172	G6PD	71.8494	0.130525	4
173	GSR	126.71	0.136069	5
174	PYGL	0	0.128571	2
175	SOD2	90.5093	0.142212	4
176	HDAC8	3.74318	0.141998	3
177	HSD11B1	0	0.13452	2
178	TEK	0.656836	0.144495	4
179	ITGAL	0.618653	0.142534	3
180	LTA4H	0	0.1217	1
181	PLA2G2A	368	0.138057	3
182	THRB	35.2078	0.143726	4
183	MMP7	66.0289	0.141045	4
184	NR1H2	0	0.127876	3
185	RXRB	118.487	0.14	9
186	NR1H3	91.9835	0.140312	5
187	THRA	17.4413	0.140835	3
188	PIM1	0	0.123207	1
189	RARG	0	0.132911	4
190	TAP1	0	0.138971	1

## Sheet: MCODE (31)
	Table S11. MCODE analysis
	MCODE::Clusters (1)	MCODE::Node Status (1)	MCODE::Score (1)	name	selected	shared name
	Cluster 1	Seed	6.007905138339921	HSP90AA1	FALSE	HSP90AA1
	Cluster 1	Clustered	5.866666666666666	MDM2	FALSE	MDM2
	Cluster 1	Clustered	5.833333333333334	PIK3CG	FALSE	PIK3CG
	Cluster 1	Clustered	5.7857142857142865	PIK3R1	FALSE	PIK3R1
	Cluster 1	Clustered	5.785714285714286	PRKACA	FALSE	PRKACA
	Cluster 1	Clustered	5.785714285714286	JAK3	FALSE	JAK3
	Cluster 1	Clustered	5.785714285714286	AKT2	FALSE	AKT2
	Cluster 1	Clustered	5.785714285714286	HSPA8	FALSE	HSPA8
	Cluster 1	Clustered	5.6643678160919535	EGFR	FALSE	EGFR
	Cluster 1	Clustered	5.621212121212121	CDC42	FALSE	CDC42
	Cluster 1	Clustered	5.621212121212121	PPARG	FALSE	PPARG
	Cluster 1	Clustered	5.564102564102564	PGR	FALSE	PGR
	Cluster 1	Clustered	5.533333333333333	MAPK8	FALSE	MAPK8
	Cluster 1	Clustered	5.4743589743589745	KDR	FALSE	KDR
	Cluster 1	Clustered	5.466666666666667	MAPK1	FALSE	MAPK1
	Cluster 1	Clustered	5.409090909090909	PTGS2	FALSE	PTGS2
	Cluster 1	Clustered	5.384615384615385	HDAC1	FALSE	HDAC1
	Cluster 1	Clustered	5.333333333333333	PTPN1	FALSE	PTPN1
	Cluster 1	Clustered	5.303030303030303	IGF1	FALSE	IGF1
	Cluster 1	Clustered	5.230769230769231	NR3C1	FALSE	NR3C1
	Cluster 1	Clustered	4.933333333333334	FGFR2	FALSE	FGFR2
	Cluster 1	Clustered	4.933333333333334	ITK	FALSE	ITK
	Cluster 1	Clustered	4.924731182795699	AKT1	FALSE	AKT1
	Cluster 1	Clustered	4.909090909090909	SYK	FALSE	SYK
	Cluster 1	Clustered	4.838095238095238	HSP90AB1	FALSE	HSP90AB1
	Cluster 1	Clustered	6	ANXA5	FALSE	ANXA5
	Cluster 1	Clustered	5.5	HDAC6	FALSE	HDAC6
	Cluster 1	Clustered	5	FGFR1	FALSE	FGFR1
	Cluster 1	Clustered	5	NR3C2	FALSE	NR3C2
	Cluster 1	Clustered	5	RHOA	FALSE	RHOA
	Cluster 1	Clustered	5	PPP2CA	FALSE	PPP2CA

## Sheet: CytoHubba(10)
Table S12. CytoHubba analysis
name	selected	shared name
AKT1	FALSE	AKT1
ESR1	FALSE	ESR1
ERBB2	FALSE	ERBB2
PIK3R1	FALSE	PIK3R1
EGFR	FALSE	EGFR
HSP90AA1	FALSE	HSP90AA1
SRC	FALSE	SRC
HSP90AB1	FALSE	HSP90AB1
STAT1	FALSE	STAT1
CASP3	FALSE	CASP3

[truncated: 1 more sheets: Molecular docking]
